# Supplementary material for: Microbial Community Structure and Functional Potential in Cultivated and Native Tallgrass Prairie Soils of the Midwestern United States
Source: Front Microbiol. 2018 Aug 15;9:1775. doi: 10.3389/fmicb.2018.01775 (PMC6104126; doi:10.3389/fmicb.2018.01775)
Supplement: Supplementary file 2 [file Data_Sheet_2.xlsx]

## Sheet: Table S1
Supplemental Table 1: Geographic, climatic, chemical*, and soil physical data
Site description	Geographical coordinates1	Altitude	Texture (%)			Soil texture	Slope gradient (%)	Slope aspect2	Drainage class3	MAP4 (mm)	MAT5	P	K	Ca	Mg	Zn	Mn	Fe	Cu	Total N	NH4+-N	NO3--N		Organic matter
		(m)	Sand	Silt	Clay						(ºC)	ppm	ppm	ppm	ppm	ppm	ppm	ppm	ppm	(%)	(ppm)	(ppm)	pH	(%)
Wisc. Corn	43.18.12 N; 89.20.03 W	315	11	70	19	Silt Loam	< 2	NA	3	833	7.94	65	321	1716	510	8.8	40.2	29.9	6.3	0.34	2.3	24.6	6.5	5.4
Wisc. Prairie	43.18.44 N; 89.22.15 W	315	59	34	7	Sandy Loam	15-20	S	3	833	7.94	4	138	1656	489	6.8	46.8	24.1	5.5	0.41	9	2	7.6	6.3
Wisc. Switchgrass	43.18.12 N; 89.19.57 W	315	11	68	21	Silt Loam	< 2	NA	3	833	7.94	60	300	1639	492	8.1	48	32.5	8.4	0.3	6	3.6	6.7	5.5
Wisc. Restored Prairie	43.18.13 N; 89.19.58 W	315	11	74	15	Silt Loam	< 2	NA	3	833	7.94	73	228	1686	489	8.7	41.3	22.7	5.3	0.32	2.8	3.9	6.8	5.5
Iowa Corn	41.49.38 N; 93.00.31 W	270	25	53	21	Silt Loam	10	NNE	3	948	8.61	131	183	2497	479	13	61.1	53.7	10.4	0.22	3.6	46	6.8	4.4
Iowa Prairie	41.46.16 N; 92.57.42 W	277	24	52	23	Silt Loam	13	NNE	3	948	8.61	8	138	1761	564	3.2	16.4	21.1	4	0.16	12.6	0.9	6.2	5.1
Kansas Corn	39.12.50 N; 96.35.07 W	294	20	60	19	Silt Loam	5	NA	3	840	12.56	19	265	1617	173	2.2	17.8	13.8	4.8	0.1	2.3	4.3	6.6	2.8
Kansas Prairie	39.12.41 N; 96.35.41 W	296	25	52	22	Silt Loam	5	NA	3	840	12.56	80	297	2616	321	8	84.4	33.9	10.6	0.13	3.1	2.9	7.6	3.6
*Mineral values are from methods that reflect plant available nutrients in Midwest soils; 1Geographical coordinates are presented in degrees, minutes and seconds; 2NA, not applicable, Slope position is back slope for all slopes over 5%; 3Drainage classes, 1-9, 3 = well drained; 4MAP, mean annual precipitation; 5MAT, mean annual temperature.

## Sheet: Table S7
Table S7. Gene counts and rank abundances sorted by variation in rank abundance.KEGG names and descriptions are included for the 50 genes varying least in rank abundance
KEGG	KansasNative count	KN rank abundance	KansasCorn count	KC rank abundance	WisconsinNative count	WN rank abundance	WisconsinCorn count	WC rank abundance	IowaNative count	IN rank abundance	IowaCorn count	IC rank abundance	AverageRank	StandardDeviation	Variance	Name	Description
K08884	106264	1	20697	1	11705.5	1	32245.3	1	46376.2	1	34636.9	1	1	0	0		Serine/threonine protein kinase
K01768	83203.9	2	14237.4	2	10299.9	2	16988.5	2	29206.6	2	20827.2	2	2	0	0		adenylate cyclase
K00382	34399	14	6523	13	4701	11	8950	9	13349	13	10445.5	15	12.5	2.16795	4.7	lpd, pdhD	dihydrolipoamide dehydrogenase
K02004	62584.5	4	14037	3	4951	7	16488.5	3	15504	9	20122	3	4.83333	2.56255	6.56667	ybbP	putative ABC transport system permease protein
K00599	39847	10	10549	4	8931	3	13222	4	28886	3	20083	4	4.66667	2.65832	7.06667		methyltransferase-like protein 6
K01692	38139.5	12	6508.35	14	4334.77	12	8137.91	17	10699.7	19	9943.75	18	15.3333	3.07679	9.46667	paaF, echA	enoyl-CoA hydratase
K02050	11455	98	2289	99	1654	96	3221	98	3758	95	3599	104	98.3333	3.14113	9.86667		NitT/TauT family transport system permease protein
K00001	43143	7	6763.08	12	4946.5	8	8575.9	14	12739	15	10618	14	11.6667	3.38625	11.4667	adh	alcohol dehydrogenase
K01784	44951.5	6	7326	10	4102.75	15	8197.25	16	15533.2	8	12555.5	8	10.5	4.08656	16.7	galE	UDP-glucose 4-epimerase
K01897	68403	3	9026.17	5	4933.83	9	9504	6	12707.5	16	11503	11	8.33333	4.71876	22.2667	fadD	long-chain acyl-CoA synthetase
K02482	28890	18	8717.92	7	4297.17	13	8714.17	11	19210.3	4	12466.8	9	10.3333	4.88535	23.8667		two-component system, NtrC family, sensor kinase
K08282	28156.8	21	7765.07	8	3767.94	22	7096.61	21	9592.61	22	7599.13	28	20.3333	6.59293	43.4667		non-specific serine/threonine protein kinase
K00845	9273	135	2093.5	121	1267	139	2434.5	132	3164.5	125	2830	127	129.833	6.70572	44.9667	glk	glucokinase
K01426	23935	33	5194.83	24	2703	45	6364.25	29	8300.5	28	7755.75	27	31	7.45654	55.6	amiE	amidase
K01997	24193	31	3774.33	45	2504.83	51	5573.83	37	5452.17	54	5545.83	44	43.6667	8.57127	73.4667	livH	branched-chain amino acid transport system permease protein
K00058	20202	38	4451	35	3011	35	4698.5	51	5272.5	56	5385	49	44	9.1214	83.2	serA	D-3-phosphoglycerate dehydrogenase
K00517	28520	20	3825.5	44	3600.5	23	8041	18	11249	17	8915	21	23.8333	10.1078	102.167		undefined
K01652	32689	16	5688	19	3862	18	7388	19	6761	41	6719	33	24.3333	10.1915	103.867	ilvB, ilvG, ilvI	acetolactate synthase I/II/III large subunit
K01990	15450.2	61	3627.5	51	3112	31	5094.5	44	5349.67	55	5096.5	54	49.3333	10.5578	111.467	yadG, ybhF	ABC-2 type transport system ATP-binding protein
K00249	37162	13	7131.5	11	6856.5	4	8645.5	13	7644.5	33	7859	26	16.6667	10.7083	114.667	acd	acyl-CoA dehydrogenase
K00128	39540	11	5049.85	27	3585.87	24	6126.6	30	6445.55	44	6347.38	37	28.8333	11.3387	128.567		aldehyde dehydrogenase (NAD+)
K02026	16972	57	2954	70	2791.5	43	3748	75	5270	57	4422	68	61.6667	11.6562	135.867	ycjP	multiple sugar transport system permease protein
K01537	13688.5	76	3557.5	53	1972	71	3916	70	4017.5	88	4514	64	70.3333	11.7075	137.067		Ca2+-transporting ATPase
K00020	10663	112	2236	105	1528	107	2900	106	4352	79	3757	93	100.333	12.1929	148.667	mmsB	3-hydroxyisobutyrate dehydrogenase
K00123	17806	53	4481.5	34	3772	21	6955.5	24	6930.5	39	5528	45	36	12.2638	150.4	fdoG, fdfH	formate dehydrogenase major subunit
K00721	24867	29	4365	36	2750	44	6749	26	14768	10	10387	16	26.8333	12.5286	156.967
K00248	40711	8	5166.67	26	3501.33	25	6869.33	25	6308.5	47	6085.5	40	28.5	13.6051	185.1
K07636	17883.4	52	5259.2	23	2991.31	36	4914.33	49	4940.28	63	5376.2	50	45.5	13.9821	195.5
K00817	9545	127	1683.5	157	1100.5	168	2160	158	2675.5	161	2328	163	155.667	14.5831	212.667
K00860	12549.5	85	2731.77	83	1827.47	83	4041.6	62	5589.2	52	5007.37	55	70	15.3362	235.2
K00384	12052	93	2388	96	2091	65	3734	76	5000	61	4604	61	75.3333	15.8577	251.467
K00122	8092	170	1804.5	140	1080	174	2362	137	2675.5	161	2551.5	145	154.5	15.9342	253.9
K01183	16200	60	3065.5	67	2458.25	53	4311.25	56	8368	27	7225.75	30	48.8333	16.4611	270.967
K01286	28668.5	19	5936	15	2181	60	6098.5	31	8673	26	9126	19	28.3333	16.5368	273.467
K02049	8878	145	1524	181	1210	148	2325	142	2569	175	2318	165	159.333	16.6213	276.267
K01992	13163.7	78	2746.5	79	2685	47	5253	41	4612.17	74	4342	72	65.1667	16.7023	278.967
K11527	17627	54	4362	37	1921.6	77	4645	53	4690.5	70	4048	83	62.3333	17.3167	299.867
K02484	14489	66	5502.73	20	3129.93	30	7017.08	22	8951.45	25	8069.28	25	31.3333	17.3167	299.867
K02034	18478	45	3217.17	64	2203.25	58	4095.33	60	3667.92	98	4462.42	67	65.3333	17.705	313.467
K00368	15131.2	64	4623.83	33	3928.5	17	7001.67	23	9473.83	24	10185.5	17	29.6667	17.8176	317.467
K01998	20953	37	3650.33	50	2672	48	5054.33	46	3983.67	89	4902.33	57	54.5	18.097	327.5
K01759	24802.5	30	3734	48	6419.5	5	11418.5	5	17044	6	15154.5	5	16.5	18.3385	336.3
K00529	11924.5	95	3046.83	68	2871.83	41	4167.5	59	4937	64	5374.5	51	63	18.4065	338.8
K01303	22984	34	5839	17	2394	54	8534	15	17240	5	12913	7	22	18.7403	351.2
K02003	13866	73	2846	74	1936.5	76	3799.5	73	3555.5	102	3154.5	117	85.8333	18.9675	359.767
K01989	26546	27	5720	18	2241	55	4594	54	16304	7	6498	35	32.6667	19.3149	373.067
K01448	11315.5	100	3174.07	66	2023.17	70	3977.37	67	5912.2	49	5678.5	42	65.6667	20.1858	407.467
K02033	19643	40	5415.5	21	3264	27	5751	34	4451.5	77	4940.5	56	42.5	20.7533	430.7
K02335	18990	42	3262	61	1829.83	82	3297.33	95	3792	93	3830.5	91	77.3333	21.3604	456.267
K00626	18916	44	4824	29	2949	38	3686.5	77	4781	68	4172	81	56.1667	21.9401	481.367
K01840	13045.8	80	2645.08	87	1445.5	121	2593.08	124	3047.08	132	2956.25	124	111.333	21.9788	483.067
K08217	10390	117	2844	75	1492	112	4052	61	3523	104	3916	87	92.6667	22.0968	488.267
K05366	27124	24	3771.5	47	1753.5	90	5637	36	5266	58	5386	48	50.5	22.5721	509.5
K01951	9985	122	2181	114	1521	108	2651	122	2641	167	2507	150	130.5	22.9587	527.1
K07675	13044.7	81	4086.77	40	4898.67	10	4676.17	52	7123.33	38	6325	38	43.1667	23.1207	534.567
K07677	5896	250	1243.67	251	875.667	228	1635.33	227	1759.5	266	2042.5	201	237.167	23.1639	536.567
K02027	10877	106	2381.5	97	2809.5	42	3165	100	4208	83	4236	78	84.3333	23.278	541.867
K01834	9375.5	131	2761.33	78	1874.5	81	2721.5	120	2921.5	139	3420	107	109.333	25.5082	650.667
K00615	16512	58	3334	58	2087.5	66	3515	84	3667	99	3029	122	81.1667	25.6781	659.367
K01011	10866	108	3327.33	60	2078.33	67	2521	126	3453.83	107	3685.67	99	94.5	25.6807	659.5
K00928	6117.67	238	1368.35	217	883.433	224	1866.97	191	1900.33	241	1547.27	269	230	26.1992	686.4
K00943	32895	15	2719	84	2946	39	3990	66	7700	32	8952	20	42.6667	27.053	731.867
K09687	12093	92	3402	55	3782.5	20	4744	50	3847	91	4470	66	62.3333	27.2519	742.667
K02025	11699.5	97	2197.5	112	2671	49	3787	74	6019	48	5163.5	52	72	27.3276	746.8
K02486	10564.3	114	4286.98	38	1945.9	75	4576.7	55	4522	76	3680.67	100	76.3333	27.9476	781.067
K01996	10934	104	1868.5	133	1729.67	93	3327.5	92	2656	165	2973.5	123	118.333	28.1259	791.067
K01735	1996.33	551	650.444	507	458.722	507	720.667	535	916	483	858.444	479	510.333	28.3314	802.667
K03446	40297	9	2539	91	1955	74	4040	63	6569	42	5883	41	53.3333	28.9321	837.067
K01995	11216	101	2534.83	92	3061.5	34	5503.33	38	4163.17	84	5101.33	53	67	28.9689	839.2
K02031	9504.17	128	1907.17	130	2228.75	56	3314.83	93	3122.58	128	3073.42	120	109.167	29.4918	869.767
K00162	21044	36	2813.5	76	1782.5	87	3599	80	3342	113	3048.5	121	85.5	30.2969	917.9
K00658	18451	46	2733	82	1716	94	3310	94	3106	131	2955	125	95.3333	30.8783	953.467
K07535	27749	22	3333	59	1665	95	7236	20	6429	45	11464	12	42.1667	31.2757	978.167
K00244	15146	63	1961.67	129	1147.83	160	2750.5	114	3417.17	108	3088.17	119	115.5	31.5896	997.9
K08483	7880.17	176	1527.5	180	980.317	194	1604.9	235	1785.91	258	1853.34	220	210.5	32.6787	1067.9
K01439	10931	105	2203.5	111	1260	141	2581.5	125	2419	186	2274	172	140	32.9606	1086.4
K05350	2395.5	498	701	475	461	502	681	569	794.5	528	742	535	517.833	33.1507	1098.97
K09810	2943.5	435	673	490	426	536	778	508	916.5	482	838.5	491	490.333	33.2546	1105.87
K01960	4326.33	327	1013.5	332	563.25	412	1161.33	336	1442.92	327	1265.33	330	344	33.4843	1121.2
K01200	5214	278	1018	331	800.5	258	1458.5	261	1392.5	335	1410.5	302	294.167	33.9259	1150.97
K09691	3028	420	852	402	630	356	1120	353	1416	330	1206	355	369.333	34.1506	1166.27
K01959	10600.8	113	2216.5	108	1071.25	180	2858.83	108	2776.92	152	2234.83	177	139.667	34.3201	1177.87
K00087	9947	123	4648.5	32	2058	69	5953.5	32	7190.5	36	4833	59	58.5	35.1611	1236.3
K00847	12256	88	1706	153	1248	145	2033	175	3550	103	3704	98	127	35.3327	1248.4
K00219	6863	205	1377	214	1073.5	179	1751.5	207	2986	135	2717	137	179.5	35.7309	1276.7
K07305	2708.67	467	726.667	462	543.833	425	745.833	522	1073.17	418	913.167	458	458.667	37.0927	1375.87
K03407	14005	72	7534.71	9	3069.21	33	9261.5	7	3826.5	92	13267	6	36.5	37.1739	1381.9
K02342	5488	261	1234.5	253	948	208	2043	173	2237	206	2243	175	212.667	37.4735	1404.27
K03574	13093.7	79	1791	142	1215.33	147	2088.17	169	4084	86	3712.67	96	119.833	37.4882	1405.37
K02768	1978.37	555	582.34	565	480.163	486	658.579	581	792.609	529	820.869	499	535.833	37.8017	1428.97
K04487	12028.5	94	2769.5	77	1258	142	2670.5	121	2620	169	2293	169	128.667	38.3701	1472.27
K07778	11186	102	1700.67	155	1494.5	111	1767.5	205	3008	134	3191.33	113	136.667	38.5573	1486.67
K01941	2047.83	543	526.25	620	460.75	505	656.417	585	707.167	572	688.417	559	564	38.9564	1517.6
K01236	7683	183	1165	275	953	204	1451	265	2306	196	2061	198	220.167	39.3315	1546.97
K01895	25410	28	3429	54	1971	72	4013.5	64	3165	123	2825.5	129	78.3333	39.833	1586.67
K00625	9776.5	126	1442.67	197	865.667	231	1826.67	200	2940.67	138	2316.5	166	176.333	40.2128	1617.07
K06153	8279.5	167	1450	192	796.5	261	1527	249	2158.5	216	2294	168	208.833	40.2165	1617.37
K01593	8823	146	1442	198	809	254	1799	202	1864	248	1785	232	213.333	40.2525	1620.27
K01953	15213	62	2972	69	1151	159	3516	83	4957	62	5489	46	80.1667	40.4347	1634.97
K01556	12930	82	1724	150	969	199	2194	154	3404	109	3186	115	134.833	41.3928	1713.37
K00956	8896.53	144	2650.93	86	1323.13	132	5450.93	39	3112.03	129	2572.53	144	112.333	41.8123	1748.27
K00998	6107	239	1213	258	629	357	1476	259	1687	280	1420	295	281.333	41.8314	1749.87
K00974	8519	157	1503	184	972.5	198	1549	246	2216	207	1524	272	210.667	41.8935	1755.07
K04757	26891	26	1839	135	1901.5	78	4971.75	47	9629	21	4860	58	60.8333	41.94	1758.97
K01754	18986	43	2190	113	1341.5	130	2478	128	2590	171	2829	128	118.833	41.9496	1759.77
K11175	6751	213	1173.98	270	648.967	341	1333.5	294	1737.5	270	1589	261	274.833	41.9686	1761.37
K00012	27714	23	2545	90	1543	105	3898	71	13943	12	11595	10	51.8333	41.9972	1763.77
K01474	10536	115	2127	117	1444	122	2730	118	2205	210	2158	186	144.667	42.065	1769.47
K01730	24163	32	2095	120	1405	125	5069	45	5909	50	6288	39	68.5	42.2883	1788.3
K10440	8456	160	1340	224	1078	175	1645	226	3165	123	2632	139	174.5	42.9546	1845.1
K01756	6939	200	1376.5	215	751.5	278	1841.5	196	1709	275	1444	291	242.5	43.344	1878.7
K07678	6801	211	1422.83	201	707	303	1794	203	2296.33	198	2162.5	183	216.5	43.3578	1879.9
K05847	7275	193	1305	233	1490	115	1751	208	2862	142	2310	167	176.333	43.6333	1903.87
K00135	12560.7	84	2368.58	98	1427.33	123	2469.67	130	2246.58	204	2330.58	162	133.5	43.8532	1923.1
K02668	8317.67	164	1545.92	178	745.75	281	2095.58	168	2503.67	179	2033.25	204	195.667	44.0666	1941.87
K01509	9000	140	5933.83	16	2909.33	40	5949	33	4216	82	4280	75	64.3333	44.8583	2012.27
K02053	3860.5	356	994.5	344	849.5	239	1426.5	269	1685	282	1460	287	296.167	45.0751	2031.77
K02051	8965	141	5169	25	3198	28	6448	28	6829	40	6552	34	49.3333	45.2268	2045.47
K02480	6166.83	235	1573.5	172	1491.85	113	1733.5	211	2967	137	2158.5	185	175.5	45.3685	2058.3
K01952	6201	233	2169	115	1318	133	3045	104	2811	150	2328	163	149.667	46.2327	2137.47
K00003	6475	222	1388.85	211	908.1	219	1373.8	286	1425	329	1583.6	262	254.833	46.4905	2161.37
K01514	6914	201	1347	221	1057.5	182	1377.5	285	1744	268	1436.5	293	241.667	46.5775	2169.47
K02032	14041.2	71	1751.67	145	2125.75	63	2873.33	107	2453.58	184	2600.92	142	118.667	46.9326	2202.67
K02075	933	745	410.667	743	351	618	547.333	678	536.333	693	501.333	692	694.833	46.9784	2206.97
K01965	5226.5	277	861	396	636.75	350	1171	331	1147.25	398	1098.5	386	356.333	47.2553	2233.07
K00873	8489	159	1632	162	864.5	232	1607	234	1734	271	1607.5	256	219	47.5731	2263.2
K00826	6836	207	1614	163	831	242	1625	231	1624	295	1515	277	235.833	47.7343	2278.57
K01955	18147.5	50	3732.87	49	1816.33	84	5713.92	35	2622.5	168	4326.25	73	76.5	48.211	2324.3
K01571	2905	440	933	364	600.75	381	1233.5	313	1116.92	406	961	437	390.167	48.2718	2330.17
K05846	3231.5	401	785	441	677	323	1175.5	330	1204	382	1284.5	327	367.333	48.5002	2352.27
K00390	9207	137	1272.33	243	1044	183	1966.67	185	1793.17	256	1626.33	255	209.833	48.8115	2382.57
K02030	8080.5	171	3773.17	46	2990.67	37	4271.33	57	4445.5	78	3865.67	90	79.8333	48.8238	2383.77
K01007	12448	86	1712.67	152	874.333	229	2467	131	2442.33	185	2712.67	138	153.5	48.9847	2399.5
K03587	18410	48	2204	110	962	201	3047	103	3310	114	3580	105	113.5	49.2778	2428.3
K00966	5144.5	281	1190.42	263	1134.5	163	1745.58	209	2566.75	176	2232.75	178	211.667	49.4436	2444.67
K01588	3296	392	899	379	627	360	904	444	895	489	921	450	419	49.5903	2459.2
K01120	8940.5	142	4144.86	39	2700.29	46	8754.14	10	10323	20	10989	13	45	49.6387	2464
K00172	546.167	862	307.5	868	220	855	294.833	940	388.5	791	279	900	869.333	49.6615	2466.27
K06281	1580	616	485	665	329	665	655	587	640	616	460	726	645.833	49.8053	2480.57
K02052	5293.5	273	1151.83	281	1074	178	1700.5	217	1483.5	314	1476	282	257.5	50.0909	2509.1
K00120	19789	39	3917.5	43	3107	32	2729	119	9549	23	2605.5	141	66.1667	50.3921	2539.37
K01187	9148	139	1776.5	143	1065	181	1412	275	2765	153	2211	180	178.5	50.5796	2558.3
K02337	17506	55	2597.5	88	1627	98	3510.5	85	2361	191	2349.5	159	112.667	51.3757	2639.47
K01586	8559.67	155	1441.67	199	731	288	2180.33	157	1866.67	247	2095.67	195	206.833	52.1015	2714.57
K02523	6630	216	1333.5	225	629	357	1361	288	1546.17	308	1516.33	276	278.333	52.7206	2779.47
K03429	2140	528	622	532	453	514	732	532	1143	399	879	468	495.5	53.163	2826.3
K00127	4633	308	1275.5	242	618.5	369	1521	251	1905	240	1757	237	274.5	53.3994	2851.5
K02035	8908.5	143	8818	6	5360.5	6	8983	8	4871.5	65	5418.5	47	45.8333	53.6933	2882.97
K01513	5837.5	251	2031	123	990.5	191	2340	138	1914	238	1797	228	194.833	53.894	2904.57
K00065	50707	5	2863	73	1169.5	156	4170	58	13155	14	4587	63	61.5	53.899	2905.1
K00332	1171.5	690	564.5	577	315.833	689	578.5	645	561	668	436.5	739	668	54.3618	2955.2
K08688	2253	513	494	656	332	660	650	590	674	589	663	576	597.333	54.8805	3011.87
K02038	2067	540	617.5	538	480.5	485	616.5	608	642.5	615	596.5	620	567.667	54.9278	3017.07
K00639	6875	204	1215.5	257	626	362	1337.5	293	1602.5	302	1296	326	290.667	54.9824	3023.07
K04042	3387	383	917.667	373	749.5	280	1193.83	327	1786	257	1554.5	266	314.333	54.9897	3023.87
K01810	9229.67	136	1474	191	712	297	1728	213	1805.17	254	2032.5	205	216	55.0636	3032
K07679	7893.5	174	1230.17	254	699.333	309	1303	303	1899.5	242	1334	320	267	55.339	3062.4
K00335	104.5	1116	181.583	1096	151.583	1041	276.167	968	173.167	1047	154.833	1108	1062.67	56.0131	3137.47
K02017	9297	132	1128.5	300	949	207	2065	172	2170.5	214	1859	219	207.333	56.0202	3138.27
K10896	3487	376	786	439	594.5	385	853.5	472	1321.5	353	833.5	495	420	57.1664	3268
K02029	4602.83	314	1254.97	248	1242.72	146	1409.58	276	1770.44	264	1852.61	221	244.833	57.3913	3293.77
K00700	4656	306	1575	171	935	215	2135	161	2812	149	1982	208	201.667	57.3957	3294.27
K01438	5160	280	2005.5	125	1003.2	189	2321.5	143	2110	218	2504.6	151	184.333	57.7015	3329.47
K00363	1116	703	314	857	257	796	486.5	721	376	798	435	741	769.333	57.8919	3351.47
K01557	12212	89	1555	174	788	266	1843	194	2178	213	2170	182	186.333	57.8988	3352.27
K02057	10255.5	118	2745	80	2170.5	61	3155	101	2248	203	2146.5	188	125.167	57.9635	3359.77
K01581	976	732	412	742	219	857	481	723	390	789	327	842	780.833	58.0462	3369.37
K01968	7888	175	1389.5	210	769.5	273	1582.5	238	1338	344	1562	264	250.667	58.1848	3385.47
K00360	5389.83	266	1013.33	333	613.5	376	1157.25	337	1068.67	420	1011.33	416	358	58.4158	3412.4
K07704	4244	332	1135.17	296	683.333	316	1217	316	2502.83	180	1733	239	279.833	58.7075	3446.57
K00605	14299.5	68	2122	118	1771.5	88	2419.5	134	2211	209	2009.5	206	137.167	59.1216	3495.37
K00492	4918	293	1500.33	186	1451.33	120	2122	164	2149	217	1786	231	201.833	59.6168	3554.17
K10125	6013	244	1155.92	280	739.25	284	1216.25	317	2846	144	1686.08	246	252.5	59.6582	3559.1
K01207	5759.5	254	1385	213	1113.5	166	1856.5	193	1703.5	277	3376.5	110	202.167	60.4828	3658.17
K01179	5963	247	2744.5	81	1412.58	124	2329.92	140	3760.83	94	3623.42	102	131.333	60.4902	3659.07
K01750	4006	345	1392	208	813	251	1077	372	1542	309	1482	281	294.333	60.5365	3664.67
K01480	6240	231	883	386	680	321	1072	375	1178	393	1212	345	341.833	60.6578	3679.37
K00130	12093.2	91	1804.5	140	1961.5	73	2274.5	148	1933.25	235	2106	192	146.5	60.7116	3685.9
K03761	655	830	277	914	240	819	388	815	436	746	425	748	812	62.029	3847.6
K00036	13736	74	1826.25	136	1177.5	155	1572.75	241	2272	201	1843	223	171.667	62.2757	3878.27
K10563	8125	169	1198	261	801	257	1530	248	1296	356	1404	306	266.167	62.5121	3907.77
K02018	2648	473	536	616	480	487	718	537	959.5	463	922	448	504	62.7694	3940
K07673	8737.5	152	1127.77	301	876.917	227	1546.5	247	2834.83	146	2363.5	157	205	63.3372	4011.6
K02793	222.55	1011	248.878	959	123.569	1133	211.262	1068	165.784	1060	226.193	986	1036.17	63.3448	4012.57
K09815	2274	512	525	621	341	641	559	664	722	562	521	675	612.5	63.3932	4018.7
K00874	488	879	424	727	276	758	489	717	473	721	364	808	768.333	64.0489	4102.27
K02536	6095	240	1230.17	254	1346.67	129	2486.83	127	3271	115	3106.5	118	163.833	64.7871	4197.37
K01451	5238	276	950.5	357	524.5	446	1085	366	1160	396	1463	285	354.333	65.1542	4245.07
K02016	4974	290	1264	246	1076	177	1084	367	1523	310	1703	244	272.333	65.2339	4255.47
K01958	2418.33	497	497	651	326.5	669	639.833	595	747.5	549	582.833	629	598.333	65.4543	4284.27
K02056	8604.67	154	1341.18	223	1364.23	128	1649.67	225	1576.8	304	1578	263	216.167	65.8344	4334.17
K01687	13702	75	2278	101	973	196	2598	123	2167	215	1782	233	157.167	65.8435	4335.37
K00265	21463	35	1856.33	134	1553.5	104	3254	97	2194	211	2065.5	197	129.667	66.114	4371.07
K00376	6408	226	1270	244	640	345	1164	334	1290	361	1088	390	316.667	66.2531	4389.47
K10109	398	911	258	943	224.5	847	287.5	951	240	958	187.5	1050	943.333	66.2983	4395.47
K02510	4316	328	784	442	453	514	1068	377	1188	389	1194	360	401.667	66.5993	4435.47
K00014	2825	451	831.944	420	667.722	327	778.667	507	1261.33	370	1200.28	356	405.167	67.0147	4490.97
K03885	4911	294	853.333	401	839.667	241	989.167	411	1233	377	1169.17	371	349.167	67.0892	4500.97
K00854	12769	83	1299.5	236	827.5	245	1786	204	3183	121	2802	132	170.167	67.1578	4510.17
K03821	2384	500	472	677	471	492	744	523	767	537	722	542	545.167	67.5497	4562.97
K00372	5213	279	717.667	469	542.833	428	896.583	447	1125.5	404	1139	378	400.833	67.6622	4578.17
K00697	6152	237	931	367	671.5	324	1076.5	374	1013	444	1210	350	349.333	68.0343	4628.67
K01924	2025.5	547	536.5	615	402	553	557	668	514	703	503	690	629.333	68.43	4682.67
K00547	5638	257	1062	322	785	268	1489	255	1155	397	1042	402	316.833	68.549	4698.97
K10773	3863	355	1421.42	204	1197.67	152	1630.17	229	1973.17	232	2093	196	228	68.5886	4704.4
K02316	4142	337	934	361	671	325	1005	400	2305	197	1372	312	322	68.6498	4712.8
K01739	4215	333	1307	230	826.167	246	1260.33	311	1073	419	1211.17	346	314.167	69.4245	4819.77
K11183	1694.75	591	413.433	740	395.483	570	503.017	712	571.667	660	625.45	602	645.833	69.462	4824.97
K00161	11346	99	1892.5	131	1315.5	134	2299	145	1698	278	1775.5	236	170.5	70.0021	4900.3
K03519	10689	111	1604	167	965	200	1200	325	2393	188	2036	203	199	70.4017	4956.4
K00939	4633	308	856	400	566	407	1055	379	1734	271	1716	242	334.5	70.4521	4963.5
K13766	1674.5	596	374	785	300.5	720	454	752	439.5	742	551.5	652	707.833	70.4909	4968.97
K03384	1031	722	413	741	302	715	683	568	651	604	556	650	666.667	70.5171	4972.67
K00446	1339	653	429	716	263	782	387	817	614	637	430	743	724.667	70.7748	5009.07
K05710	4390	322	904.5	378	896	222	923	433	1255	372	1251	335	343.667	71.1468	5061.87
K04518	2420.62	496	578.437	567	501.557	467	655.765	586	566.943	664	774.714	519	549.833	71.1995	5069.37
K01576	2647	474	540	612	344	634	690	564	948	468	812	503	542.5	71.3688	5093.5
K11779	2997	429	741	458	517	451	1047	384	964	460	631	597	463.167	71.4574	5106.17
K00155	5732.58	255	857.767	398	686.367	313	1149.77	340	961.05	461	1112.47	382	358.167	71.7535	5148.57
K05708	974	735	382	774	237	830	316	911	284	899	291	884	838.833	72.015	5186.17
K00688	4766	303	1746.5	146	659	331	1904.5	189	1872.5	246	1420	295	251.667	72.0157	5186.27
K01929	7373	189	1121.5	303	562.5	413	1215.5	318	1457.5	322	1489.5	278	303.833	72.5298	5260.57
K02010	5256.5	274	774.5	447	623.5	366	881.5	457	1008.5	446	1210.5	349	389.833	72.9203	5317.37
K02023	3829.5	359	1145	290	1077.5	176	1273.5	308	1285	366	1182	363	310.333	73.0826	5341.07
K12984	2459	493	633	518	388	574	1010	399	1187	390	987	427	466.833	73.3196	5375.77
K07718	6617	217	2235.33	106	770.667	271	1710	214	1776.83	263	1322.5	323	232.333	73.7392	5437.47
K02037	3951	347	718.5	467	770.5	272	1125.5	349	993.5	451	1214.5	344	371.667	73.7609	5440.67
K00602	5904	249	1190	264	657	334	1311	302	1047	431	1040	403	330.5	73.818	5449.1
K01087	3414	382	761	454	439.5	524	837.5	474	651	604	862	477	485.833	74.0714	5486.57
K10040	149	1072	156.5	1165	157	1020	205	1084	198.5	1017	249	947	1050.83	74.1065	5491.77
K00766	4103.33	339	969.667	351	565	410	743.5	525	910	485	918.333	454	427.333	74.1692	5501.07
K01684	8352	162	996	343	990	192	2155	159	2488	181	2617	140	196.167	74.1766	5502.17
K00872	1785.5	581	471.333	679	265.5	776	504.167	710	617.5	634	637.333	594	662.333	74.2393	5511.47
K01777	2198	521	504	644	308	704	469	740	580	656	545	657	653.667	74.4276	5539.47
K00171	230.167	1007	165	1144	164.5	992	285.333	959	240	958	255	941	1000.17	74.5316	5554.97
K01718	5362	270	1165	275	509	459	1139	346	1777	262	1378	308	320	74.8732	5606
K00362	5239	275	1300.5	234	1192	153	1388.5	284	1204	382	1419.5	298	271	75.5354	5705.6
K02000	3831	358	1084.5	311	1087	171	1344	292	1276.5	369	1177.5	366	311.167	75.5762	5711.77
K02011	3361	386	967	353	667	328	1614	232	1290	361	2046	199	309.833	76.0984	5790.97
K08963	2990	430	722	464	359	608	733	531	677	586	616	609	538	76.7255	5886.8
K01817	2601	479	916.333	375	374.933	588	972.333	417	889	491	1034.2	407	459.5	76.9253	5917.5
K00252	5315	272	846	409	616	372	1045	388	954	467	844	489	399.5	77.203	5960.3
K05349	5020	287	1524	181	720	293	1415.5	274	3369	112	2411.5	155	217	77.5758	6018
K11927	7613	186	1143.75	293	568.333	405	1659.25	223	1400.5	331	1410.5	302	290	77.9282	6072.8
K01956	7131.5	198	1355.2	220	822.167	248	1417.83	273	1353	340	1039	404	280.5	77.9378	6074.3
K02013	4784	301	1548	176	1257.5	143	1938	186	1351	341	1602	257	234	77.9949	6083.2
K02760	165	1057	158.625	1161	94.375	1255	128	1263	92	1240	116	1185	1193.5	78.1479	6107.1
K03388	4409.17	320	1478.5	189	1455.5	119	2371.33	136	3392.5	110	2472.5	152	171	78.1486	6107.2
K00226	3336	390	1487	187	709.5	301	1862	192	1748.5	267	1928.5	214	258.5	78.3396	6137.1
K09686	6089	241	3246	62	4285.5	14	4000	65	3616	101	4497	65	91.3333	78.3854	6144.27
K01090	6848	206	1586.83	168	2224.08	57	3974.75	68	10791.8	18	8384.33	23	90	78.4678	6157.2
K02654	1131	697	542	608	352	617	616.5	608	886.5	493	829	497	586.667	78.5077	6163.47
K01621	4844	298	1426	200	596	383	1117	356	1278	368	994	423	338	78.8898	6223.6
K00273	1720	586	398	757	245	815	550	676	553	674	460	726	705.667	79.0004	6241.07
K00567	3539	371	1095.33	310	1142.5	161	1574.17	239	1638.83	290	2149.33	187	259.667	79.1092	6258.27
K00917	1305	666	511	632	488	478	509	707	676	587	644	592	610.333	79.1269	6261.07
K06282	420	898	284	907	306	708	338	884	275	912	277	903	868.667	79.291	6287.07
K00329	5446	263	840.833	413	730.333	289	2100.42	167	1742	269	1404.33	305	284.333	79.3238	6292.27
K00891	4283.33	329	1188.44	265	1082.22	173	1003.67	403	1380	337	1220.94	342	308.167	79.4189	6307.37
K00632	9813.5	125	1390.5	209	820.5	249	1430	267	1332	347	1334.5	319	252.667	79.6534	6344.67
K01835	3942.33	350	765.333	449	374.667	589	932.833	430	1133.67	402	948.333	440	443.333	79.824	6371.87
K02338	7173	195	1444	196	652	337	1288	305	1236	375	1196	358	294.333	80.0392	6406.27
K01119	945	739	374.833	784	345.283	631	341.933	880	415	768	407.3	762	760.667	80.154	6424.67
K10001	1682	595	457	692	273	762	538	686	779	535	512	681	658.5	80.4755	6476.3
K00820	4836	299	2244	104	1750	91	3349	90	3248	116	2336	161	143.5	80.5252	6484.3
K01591	2422	495	552.333	596	298.5	721	519	698	644	613	603.667	617	623.333	80.5945	6495.47
K00930	2278.5	511	661.5	498	508.867	460	597	622	571	661	618.6	608	560	80.7391	6518.8
K07652	2874.47	444	843.45	412	860.85	233	1394.87	280	1644.68	288	1282.05	328	330.833	81.7225	6678.57
K01928	6339	228	1268.5	245	790.5	265	1504.5	252	1003.5	448	1369.5	313	291.833	81.7445	6682.17
K12524	1600.67	610	688.35	484	398.1	560	503.967	711	547.333	677	575.267	634	612.667	81.9748	6719.87
K06902	4620	311	1123	302	482	484	986	412	927	478	1248	337	387.333	82.2379	6763.07
K02774	194	1032	163.958	1150	100.875	1223	124.833	1274	124	1139	133	1142	1160	82.7212	6842.8
K11617	324	941	269.167	928	172.333	961	231.833	1033	147	1084	138	1130	1012.83	82.7561	6848.57
K00381	3352	387	1184.33	267	794.333	262	1267.67	309	936.833	474	1086.33	391	348.333	83.3347	6944.67
K02001	1244	676	319.5	849	341	641	464.5	744	373	803	536	665	729.667	83.3635	6949.47
K00611	4871	296	1029	328	543	426	1077	372	909	486	818	500	401.333	83.4809	6969.07
K00962	19039	41	3363	57	2067	68	5189	42	2419	186	1780	234	104.667	83.5935	6987.87
K01902	1557	620	456.533	693	352.7	616	629.667	601	421.5	758	369	803	681.833	84.0224	7059.77
K00925	4486	318	1024	329	497	473	936.5	428	1917	237	1170	369	359	84.05	7064.4
K05712	7172	196	896	381	694	311	1427	268	2666	163	2132	189	251.333	84.1443	7080.27
K01243	184	1040	224	999	123	1135	312	919	174	1044	271	911	1008	84.6877	7172
K03431	6553	219	1133	297	501	468	1117	356	1298	355	1073	394	348.167	84.7005	7174.17
K00800	7302	191	980.944	347	632.556	353	888.167	455	1291.83	359	1194.28	359	344	85.1704	7254
K01657	10170	119	1422.26	202	851.402	236	1472.39	260	1323.47	351	1260.63	333	250.167	85.8497	7370.17
K02476	764.833	798	261.417	940	309.75	703	321.917	905	316.5	857	376.5	793	832.667	85.9457	7386.67
K07557	0	1517	51	1600	66	1432	86	1400	21	1577	26	1592	1519.67	86.0062	7397.07
K15634	2672	470	762.333	453	643.5	343	616	610	868	498	918.5	453	471.167	86.1195	7416.57
K00133	6567	218	1144.33	292	522.333	448	1108	359	1291	360	978	432	351.5	86.3522	7456.7
K01515	3769.5	362	600	549	510.5	458	801	489	1258.5	371	1306.5	324	425.5	86.7704	7529.1
K00387	3292.83	393	1306.83	231	512	456	877.5	462	1289.67	363	957.333	438	390.5	87.019	7572.3
K01190	5365.33	269	1611.83	164	757.167	276	1570	243	4788	67	3279.17	112	188.5	87.546	7664.3
K11203	26.4167	1268	82.4284	1426	82.3475	1327	60.0239	1521	53.0833	1392	75.2111	1348	1380.33	87.7694	7703.47
K00480	7789	181	905	377	933	216	1351	290	2748	157	2407	156	229.5	87.8743	7721.9
K00756	2563	483	531	619	369	597	545	680	495	712	478	712	633.833	87.9532	7735.77
K01218	199	1026	170	1132	140	1085	155	1202	93	1236	102	1247	1154.67	88.6604	7860.67
K00050	1593	612	352	808	218	860	449	756	354	821	483	710	761.167	89.9298	8087.37
K07304	5823.67	253	975.167	348	468.333	494	1004.83	401	954.667	466	917.667	456	403	90.0977	8117.6
K00018	562	860	311.5	862	188.5	919	207	1078	303	873	216	1007	933.167	90.1852	8133.37
K09903	3902	352	667	493	492	474	911	439	693	577	631	597	488.667	90.4625	8183.47
K01640	3620	368	507	639	399	557	803	487	730	556	794	508	519.167	90.7291	8231.77
K01685	611	842	254	950	311	699	315	913	352	822	270	913	856.5	90.9214	8266.7
K07252	11	1366	67	1510	49	1555	42	1614	47	1421	33	1533	1499.83	91.002	8281.37
K00215	2764	461	859	397	539	435	917	434	639	617	648	589	488.833	91.1842	8314.57
K01899	1557	620	468.033	683	325.95	671	708.167	547	421.5	758	369	803	680.333	92.2945	8518.27
K10945	0	1517	50	1604	31	1757	35	1664	29	1523	29	1565	1605	92.3623	8530.8
K01239	2347	503	611	542	650	339	603	619	881	494	748	532	504.833	92.4931	8554.97
K01711	18198.5	49	1681.5	158	683.25	317	1673.25	218	3383.25	111	2585.5	143	166	92.5332	8562.4
K00577	0	1517	79.1667	1449	67.6667	1415	37.5	1644	48	1413	59.5	1408	1474.33	92.6621	8586.27
K01225	1172	689	298	887	260.583	788	314.417	914	502.833	707	420.417	753	789.667	93.0025	8649.47
K01424	2883	443	605	545	298	723	658	582	741	551	781	513	559.5	93.0113	8651.1
K01491	2577	480	548.4	604	296.2	729	558.4	666	455	729	563.8	644	642	93.173	8681.2
K01658	3367.81	384	1049.01	325	804.468	256	890.794	453	888.317	492	863.261	475	397.5	93.2497	8695.5
K06441	0	1517	31	1764	34	1713	24	1752	12	1694	23	1621	1676.83	93.2897	8702.97
K01523	385.333	917	168.333	1136	110.167	1189	192.833	1109	132.5	1114	141.667	1125	1098.33	93.3717	8718.27
K07777	1194.83	686	581.5	566	581.083	394	666.667	577	697.667	575	709.167	550	558	93.8701	8811.6
K11070	1671	599	517.5	626	478.5	489	770.5	513	446	734	515	677	606.333	94.0333	8842.27
K00533	4	1440	63.5	1537	44.5	1596	83.5	1412	60	1359	70.5	1374	1453	94.2677	8886.4
K07638	3704.5	364	1393.5	207	751.5	278	874.5	464	1062.5	423	1175.5	367	350.5	94.2778	8888.3
K02777	159.413	1064	147.958	1189	79.2003	1350	156.258	1199	111.439	1167	136.979	1134	1183.83	94.8629	8998.97
K01188	8334.5	163	1704	154	624	365	1281.5	307	3106.5	130	2118.5	190	218.167	95.0566	9035.77
K00011	9922	124	1317	229	706	304	3328	91	4633	72	4272	77	149.5	95.4206	9105.1
K00373	209	1019	271	923	265	777	250	1004	180	1036	256	939	949.667	95.7615	9170.27
K02178	4	1440	77.1667	1453	83	1318	70.5	1472	86	1266	97.5	1269	1369.67	95.8262	9182.67
K07258	4628.5	310	571	571	431	528	867.5	467	1083	414	1107	384	445.667	96.0764	9230.67
K01247	1867	569	697	479	740.667	283	887.833	456	831.333	511	873.833	470	461.333	96.2053	9255.47
K05343	6397	227	1163	277	661	330	1491	254	1089	412	866	473	328.833	96.29	9271.77
K00383	1311	663	554	590	540	433	578	647	944	470	828	498	550.167	96.5099	9314.17
K07711	665.467	822	364.033	794	376.383	586	389.5	812	590.433	650	480.467	711	729.167	96.7231	9355.37
K02799	248.667	990	134.333	1220	115.667	1168	128.667	1262	96.5	1224	136.333	1135	1166.5	97.4017	9487.1
K00958	2965.2	432	562.1	581	298.467	722	573.767	654	725.867	559	637.033	595	590.5	97.5187	9509.9
K00380	1690	593	917.167	374	666.917	329	1050.33	382	1042.33	433	1237.83	339	408.333	97.6559	9536.67
K01176	2571	481	1388	212	799.5	259	1394.5	281	1911.5	239	1672.5	249	286.833	97.8047	9565.77
K09816	846	768	459.667	691	332	660	332.333	891	304.333	872	322.333	853	789.167	98.0559	9614.97
K09812	1228.5	680	336.5	828	279.5	751	422.5	778	259	932	269	921	815	98.7765	9756.8
K01181	2859	448	1131	299	754.083	277	708.917	546	1137.33	401	1048.42	399	395	98.7947	9760.4
K03785	34	1243	255.944	946	113.222	1174	180.667	1135	138.333	1101	153.278	1111	1118.33	98.966	9794.27
K00957	813	785	461	689	189	917	568	656	378	797	311	860	784	99.0394	9808.8
K00532	20	1299	106	1323	127.5	1124	80.5	1427	75	1303	75.5	1346	1303.67	99.6788	9935.87
K02795	83.5833	1147	127.962	1245	88.2193	1291	90.2449	1387	50.9178	1403	108.026	1216	1281.5	99.695	9939.1
K03827	257	985	202	1054	205	888	338	884	351	824	180	1068	950.5	100.039	10007.9
K09811	749.5	802	436.5	711	369.5	596	717.5	538	419	763	530	667	679.5	100.121	10024.3
K10110	354	926	176	1113	166	984	149	1214	168	1053	185	1057	1057.83	100.286	10057.4
K10778	3942.5	349	933.833	363	1393.33	126	1657.33	224	2915	140	1932	213	235.833	100.883	10177.4
K02071	828	782	353	805	388	574	457	748	316	858	349	825	765.333	100.903	10181.5
K07646	4039.67	343	2248.46	102	1621.4	99	2767.5	112	4537.17	75	3728.33	95	137.667	101.327	10267.1
K07681	0	1517	37.5	1700	27.5	1812	30	1696	12	1694	25.5	1595	1669	101.335	10268.8
K00395	0	1517	34	1729	32	1739	44	1606	30	1518	31	1551	1610	101.402	10282.4
K04618	1107	708	472	677	348	625	956	424	621	628	699	553	602.5	102.127	10429.9
K01703	2841	450	1448.33	195	730.333	289	1563	244	1052	427	1178	365	328.333	102.293	10463.9
K02301	4693	305	594	555	392	571	734	529	749	547	674	567	512.333	102.681	10543.5
K00241	1435	638	764	452	542	429	530	689	805	522	781	513	540.5	102.88	10584.3
K03830	407	904	319	850	279	752	390	811	619	631	283	895	807.167	102.975	10603.8
K00261	9286	134	1546	177	830	243	1739	210	1123	405	1217	343	252	103.038	10616.8
K02006	3564	370	804	433	979	195	1142	345	867	499	1273	329	361.833	103.093	10628.2
K00677	1240.5	678	470	681	500.5	471	763.5	517	964.5	459	849	486	548.667	103.19	10648.3
K08159	49	1223	81	1433	93	1263	92	1383	106	1180	110	1204	1281	103.272	10665.2
K01904	2251	514	489	658	258	790	580	643	639	617	392	775	666.167	103.3	10671
K01609	2867	446	497.333	650	413.833	545	470.333	738	547	678	605	616	612.167	103.67	10747.4
K00274	3506	374	1579	170	1291	136	2020	178	1611	300	3515	106	210.667	103.836	10781.9
K03856	887	757	367.442	790	183.257	937	261.136	993	393	784	240.364	958	869.833	103.853	10785.4
K12410	3011	423	534	618	347	628	465	742	717	564	596	621	599.333	104.245	10867.1
K08151	1474	630	482	667	191	911	389	813	537	690	423	750	743.5	104.427	10905.1
K02761	211	1017	400	754	267	774	397	805	374	800	463	725	812.5	104.493	10918.7
K03786	3011	423	469	682	306	708	557	668	556	670	581	630	630.167	104.576	10936.2
K00616	5004.67	289	1449	194	848	240	1361	288	1192.67	386	853	483	313.333	104.804	10983.9
K00823	18447	47	1421.5	203	888	223	2819.5	110	1349	342	3179.5	116	173.5	104.932	11010.7
K07642	3010	425	1012.71	334	942.131	211	1081.42	369	798.583	523	1331.75	322	364	104.976	11020
K00134	10434	116	1971	128	956	203	2036	174	1233	377	1357.5	314	218.667	105.033	11031.9
K01624	2980.5	431	508	637	296.5	728	518.5	699	675	588	573.5	637	620	105.098	11045.6
K00164	8555	156	1366	218	950	206	1890.5	190	1190	388	1058.5	396	259	105.138	11054
K11717	5405.5	264	694.5	480	418	542	787.5	501	815	516	736	538	473.5	105.212	11069.5
K00904	833	777	328	839	158	1017	237	1022	244	951	208	1019	937.5	105.591	11149.5
K03055	140	1080	164	1147	141	1081	105	1332	167	1054	109	1213	1151.17	105.802	11194.2
K01738	6435.17	224	1203.93	260	531.9	440	1048.17	383	1323.17	352	807.1	504	360.5	106.041	11244.7
K02067	5600	258	804	433	485	482	1001	406	1990	230	1524	272	346.833	106.148	11267.4
K13587	14120	69	2284.5	100	625.5	363	2809	111	2537	177	2735	136	159.333	106.163	11270.7
K00848	2214	519	422	729	262	784	704	550	657	598	494	699	646.5	106.197	11277.9
K00465	3030.5	419	667.5	492	514	453	539.5	684	599	646	733.5	539	538.833	106.282	11295.8
K00799	4356	325	1176.5	268	1327.5	131	3056	102	5115	59	3654	101	164.333	106.455	11332.7
K10242	148	1076	98	1348	85	1308	128	1263	70	1318	128	1155	1244.67	106.669	11378.3
K00374	617	841	454.5	695	370	595	539	685	300.5	875	375	794	747.5	106.845	11415.9
K00955	6202.53	232	821.6	426	421.8	539	1229.6	314	1047.7	430	984.867	428	394.833	106.903	11428.2
K02072	191	1035	234	983	287	740	276	969	221	986	302	873	931	107.549	11566.8
K10039	837	776	208.5	1031	159.5	1013	206.5	1081	251	942	265	925	961.333	107.597	11577.1
K12767	9	1391	71.5	1487	48.5	1560	65	1496	21	1577	14	1711	1537	107.612	11580.4
K00703	2090	535	906	376	347	628	959	422	1357	339	998	421	453.5	107.942	11651.5
K00355	1273	670	559.5	585	268.5	770	564	660	878	496	829.5	496	612.833	107.953	11653.8
K00765	3265	395	633	518	335	653	594	626	584	652	528	669	585.5	108.109	11687.5
K09699	580	853	467	684	308	704	309	923	288	893	269	921	829.667	108.277	11723.9
K00294	3522	372	630.333	524	428.5	532	912	437	539.667	686	672.5	569	520	108.545	11782
K02428	2126	531	666	496	362	603	447	759	500	708	467	719	636	108.55	11783.2
K00239	6154	236	1067.67	315	579.833	397	1131.5	347	842.167	507	793.167	509	385.167	108.581	11789.8
K02493	4406	321	830	421	810	253	1661	221	2750	156	2927	126	249.667	108.943	11868.7
K02074	209	1019	119	1277	158	1017	235	1027	104	1190	181	1066	1099.33	108.96	11872.3
K05773	306	954	140	1203	138	1091	256	997	240	958	272	907	1018.33	109.555	12002.3
K00758	1197	685	264	937	340	645	388	815	311	865	350	824	795.167	110.367	12181
K10441	6486.67	221	709.683	471	553.233	420	1045.67	387	1969.3	233	1743.5	238	328.333	110.424	12193.5
K01465	3493	375	1219	256	1136	162	2764	113	1660	286	3908	89	213.5	110.813	12279.5
K11383	409.8	903	310.533	865	150.433	1047	277.7	965	422.6	757	389.05	777	885.667	110.827	12282.7
K08195	877	760	348	814	224	849	599	621	604	642	660	579	710.833	111.659	12467.8
K02770	227.067	1009	177.957	1109	94.055	1256	214.438	1057	205.618	1007	259.369	933	1061.83	111.665	12469
K02591	70	1182	90	1378	82	1328	59	1531	65	1342	72	1366	1354.5	111.76	12490.3
K00945	1952	558	496.111	652	638.889	349	781.333	504	600	644	659.444	581	548	112.034	12551.6
K07697	61	1199	92	1367	55	1506	65.5	1494	55.5	1379	55	1433	1396.33	112.26	12602.3
K00166	997	727	290.5	899	167.5	979	267.5	986	360	817	211	1015	903.833	112.777	12718.6
K00302	4360	324	506.5	641	635	351	903.5	445	1090	411	869	471	440.5	112.786	12720.7
K01081	2905	440	940	359	939.45	213	1001.93	405	724	561	1031.3	409	397.833	113.357	12849.8
K01487	2779	456	621	533	585.5	388	1164	334	1855	250	1666	250	368.5	113.465	12874.3
K00717	0	1517	71	1491	56	1501	33	1679	69	1321	38	1501	1501.67	113.523	12887.5
K11202	84.4667	1143	79.5856	1446	65.0189	1439	85.2668	1407	52.5333	1395	81.2825	1329	1359.83	114.123	13024.2
K03660	311	950	175	1117	139	1088	207	1078	329	847	287	891	995.167	114.164	13033.4
K10771	3002	428	680	487	278.667	755	824.333	482	788.333	532	776	517	533.5	114.264	13056.3
K01193	127	1093	178	1107	102	1217	191	1112	300	879	215	1009	1069.5	114.43	13094.3
K10119	0	1517	33	1740	63	1451	45	1597	40	1454	48	1457	1536	114.794	13177.6
K05813	1110	707	222	1003	240	819	386	818	235	965	240	959	878.5	114.957	13215.1
K00004	4931.5	292	724	463	353	615	993	410	942.5	472	1261.5	332	430.667	114.999	13224.7
K01452	3141	410	1818	137	952	205	1731	212	3694	97	3191	114	195.833	115.012	13227.8
K02636	2801	454	564	578	295	730	701	553	1029	438	969	434	531.167	115.135	13256.2
K00601	0	1517	126.833	1247	85	1308	93.5	1375	100.5	1206	103	1240	1315.5	115.396	13316.3
K01966	26930	25	2407.17	95	1456	118	2244.67	151	1561	305	1403.5	307	166.833	115.455	13329.8
K07649	1880.83	563	592.25	558	736.167	285	659	579	667.5	591	777.167	516	515.333	115.694	13385.1
K00262	906	751	302	873	174	952	212	1063	274	914	398	773	887.667	116.289	13523.1
K03047	285	962	138	1209	170	968	144	1229	162	1065	133	1142	1095.83	116.512	13575
K07406	581	852	222	1003	146	1066	316	911	371	807	408	761	900	117.098	13712
K02800	248.667	990	126.833	1247	96.6667	1245	101.667	1342	96.5	1224	108.333	1215	1210.5	117.164	13727.5
K00013	2681	469	881	387	338	647	931	431	1293	358	1357	315	434.5	117.258	13749.5
K01457	2913.83	438	486.583	664	281.75	745	527.917	691	819.667	514	692.417	555	601.167	117.523	13811.8
K00124	2618.5	478	691	482	854.5	234	1709	215	1638.5	291	1375.5	311	335.167	117.619	13834.2
K11071	2923	437	451.5	698	573	404	844	473	659	596	588	627	539.167	117.694	13851.8
K07127	1118	702	428.5	717	503	466	893	450	840	509	758	529	562.167	117.714	13856.6
K01625	3284	394	542	608	308	704	640	594	967	458	918	455	535.5	117.966	13915.9
K00121	4604	312	685.333	485	455.667	511	1120.4	352	2057.5	224	1602	257	356.833	118.185	13967.8
K00499	410	902	140	1203	103	1210	165	1169	165	1061	124	1161	1117.67	118.358	14008.7
K11781	249	989	169	1134	136	1097	243	1012	87	1261	98	1265	1126.33	118.503	14043.1
K01714	8518	158	1992.5	126	1108.5	167	1925.5	187	986	452	2043	200	215	118.871	14130.4
K00849	1475	629	815	429	618	370	744	523	1393	334	1262	331	436	118.871	14130.4
K00301	10798.5	109	1007.5	337	682.5	320	1833	198	4624.5	73	4213.5	80	186.167	119.025	14167
K02054	1772.5	582	721.5	466	765.5	274	1392.5	283	1028	439	1209	352	399.333	119.052	14173.5
K13040	277	967	154.5	1168	97.5	1238	108.5	1324	108	1173	106	1224	1182.33	119.637	14313.1
K10978	14390	67	1664	161	553	421	2330	139	2108	219	1878	217	204	120.271	14465.2
K01044	7847.5	178	989	345	1876	80	3204	99	7231.5	34	8157	24	126.667	120.312	14475.1
K02002	2854	449	488.5	660	396	568	406.5	793	496	711	657	584	627.5	120.593	14542.7
K00600	9994	121	1321	228	623	367	1403	278	1078	415	977	433	307	120.68	14563.6
K03381	2562.5	484	347.5	815	397.5	566	555	672	790.5	530	694.5	554	603.5	120.8	14592.7
K00366	4779	302	520.833	625	396.333	567	608.167	613	660.833	594	764.333	524	537.5	120.881	14612.3
K00266	3050	417	553	592	577.5	398	1481	257	1706	276	1229	340	380	121.805	14836.4
K01758	669	821	499	649	229.167	840	558.333	667	806	521	399.167	772	711.667	121.934	14867.9
K00963	1069.33	713	426	722	330.333	664	621.333	604	287.667	897	282.333	898	749.667	121.965	14875.5
K14338	27	1263	55.1667	1579	64.1667	1448	67.6667	1484	39.6667	1460	24.3333	1609	1473.83	122.264	14948.6
K02755	50.1894	1218	71.9787	1485	46.7442	1578	71.8451	1467	55.0023	1381	66.8144	1385	1419	122.427	14988.4
K04103	464	885	389	767	343.5	635	270.5	982	402	779	282.5	897	824.167	122.482	15001.8
K10190	130	1091	97.5	1351	70.5	1394	178	1141	107	1177	124	1161	1219.17	123	15129
K01808	3445	378	706	473	288	737	669	575	929	476	851	484	520.5	123.059	15143.5
K01485	5948	248	823.5	425	1203	151	1122	350	1626	293	838	492	326.5	123.069	15145.9
K00486	753	801	175	1117	186	926	251	1002	388	792	256	939	929.5	123.234	15186.7
K06861	1418	642	320	848	160	1010	448	757	420	760	327	842	809.833	123.289	15200.2
K07683	1907.33	559	417.433	736	260.667	787	797	494	832.333	510	691.167	556	607	123.389	15224.8
K01582	829	781	239	975	145	1071	419	783	387	793	363	810	868.833	123.642	15287.4
K10681	97	1125	182.75	1092	169.583	971	121.333	1284	76.5	1290	107.167	1220	1163.67	124.391	15473.1
K11711	1274.33	669	294.667	895	297	725	331.917	892	680.917	584	487.667	706	745.167	124.681	15545.4
K01915	17038	56	3375	56	2632	50	3568	81	1612	299	1409	304	141	124.791	15572.8
K00837	744	807	207.042	1036	122.792	1139	345.375	870	313.625	862	269.25	916	938.333	124.939	15609.9
K00029	3567.5	369	625.5	527	301.5	716	698.5	557	549	675	578.5	632	579.333	124.965	15616.3
K01809	1338.5	654	466.417	686	262.333	783	764.583	515	914.417	484	854.917	482	600.667	125.222	15680.7
K07516	2545	487	590.85	560	245.767	813	649.408	591	574.2	658	862.25	476	597.5	125.317	15704.3
K09820	319.5	945	138.167	1208	196.667	898	176.333	1149	240	958	233.167	973	1021.83	125.321	15705.4
K00493	2802	453	615.667	539	416.667	543	520.667	696	1000.67	450	1333.33	321	500.333	125.328	15707.1
K02478	605	844	398.833	756	368.667	598	445.5	760	229.833	977	436	740	779.167	125.38	15720.2
K00253	1338	655	864.667	394	710.333	300	955.333	425	1383	336	1172	368	413	126.327	15958.4
K08289	245	993	107	1318	132	1109	140	1236	181	1033	108	1217	1151	126.588	16024.4
K03332	0	1517	82	1427	58	1488	76	1451	115	1163	65	1392	1406.33	127.087	16151.1
K01447	1828.5	575	297.233	888	247.333	810	314.367	915	481.7	718	483.5	709	769.167	127.275	16199
K05881	29	1258	113	1297	148	1053	85	1408	67	1327	67	1383	1287.67	127.398	16230.3
K07250	2667	472	1007.5	337	466	496	1394.5	281	2824	148	1208.5	353	347.833	127.996	16383
K01856	351	930	541.5	610	350	620	515.5	704	618.5	632	656	585	680.167	128.767	16581
K14162	4644.5	307	926.5	370	597.5	382	1000	407	656.5	600	610	615	446.833	128.831	16597.4
K05588	25	1275	56	1574	93.6667	1262	115.167	1300	33.3333	1498	62.6667	1399	1384.67	128.949	16627.9
K01572	0	1517	142	1202	112	1178	100	1345	47	1421	75	1349	1335.33	128.96	16630.7
K01617	205	1022	107	1318	182	940	202	1086	196	1020	184	1061	1074.5	129.169	16684.7
K01945	2022.67	549	1548.4	175	797.467	260	1423.67	271	1731.33	273	1701	245	295.5	129.383	16739.9
K07708	2053	542	1343.17	222	935.667	214	1165.5	333	2094.5	221	1791.33	230	293.667	129.641	16806.7
K07682	1611	607	347.333	816	319.5	682	348.667	866	569	663	775.333	518	692	129.687	16818.8
K00850	1167	691	934	361	616	372	1118.5	355	1209	381	964	436	432.667	129.819	16853.1
K01182	923	747	215	1018	166	984	188	1122	282	902	196	1036	968.167	129.841	16858.6
K01589	1037	720	353	805	136	1097	356	852	347	830	382	786	848.333	129.936	16883.5
K00336	1568.5	618	242.5	968	282	744	298	935	400.5	781	319.5	856	817	129.978	16894.4
K00197	159	1065	81	1433	73	1380	108	1325	95	1229	100	1257	1281.5	130.212	16955.1
K02567	1979	554	289.167	902	245.333	814	476.583	731	657	598	433.5	742	723.5	130.332	16986.3
K05396	2310	509	343	820	222.5	853	421	780	600.5	643	547.5	656	710.167	130.579	17051
K01233	0	1517	49	1612	27	1817	21	1799	21	1577	9	1785	1684.5	130.871	17127.1
K02060	0	1517	32	1754	26	1838	53	1568	26	1537	27	1583	1632.83	131.197	17212.6
K00263	2186	524	375	783	384	581	360	850	369	809	499	693	706.667	131.293	17237.9
K10201	60	1201	59	1555	53	1516	78	1440	40	1454	32	1544	1451.67	131.391	17263.5
K07259	3927	351	765	450	303	713	780	505	1105	407	1133	379	467.5	131.945	17409.5
K02517	3717	363	836	416	314.5	693	1016	397	1337	346	1200	357	428.667	132.149	17463.5
K12369	952	736	196	1064	167	981	229	1035	173	1048	161	1100	994	132.262	17493.2
K00022	1584	613	1103.18	309	423.933	538	1263.58	310	957.2	464	1342.75	318	425.333	132.486	17552.7
K01501	4172	334	548.5	603	407.5	548	614	611	459	728	574	635	576.5	132.579	17577.1
K01903	7801	180	598.7	550	514.45	452	1346.5	291	1031	435	932	444	392	132.862	17652.4
K00428	5036	286	1738	147	504	465	2009	180	2507	178	3817	92	224.667	133.662	17865.5
K00278	7138	197	714	470	364	600	794	496	943	471	912	459	448.833	133.82	17907.8
K00705	1221	682	454	696	196	899	450.5	755	508	705	851	484	703.5	133.846	17914.7
K07402	1978	556	888	383	618	370	1032	392	610	640	545	657	499.667	133.893	17927.5
K00016	3442	379	508	637	291	732	618	607	982	455	900	463	545.5	133.907	17931.1
K03824	8028	173	660	500	565	410	1084	367	2370	190	1842	224	310.667	134.098	17982.3
K02028	3207.83	405	353.968	804	318.472	685	519.829	697	553.194	673	629.361	600	644	134.155	17997.6
K00392	888	756	223.833	1001	164.333	993	165.167	1168	230.833	975	188.333	1049	990.333	134.369	18055.1
K03934	1556.5	622	224.5	998	266	775	290.5	943	391.5	787	307.5	865	831.667	134.417	18067.9
K05591	4092.5	340	559.75	584	348.833	624	765.25	514	609.5	641	450.5	733	572.667	134.696	18143.1
K11356	837.5	774	504.5	643	210.5	876	269	983	595.5	647	477	714	772.833	134.883	18193.4
K02796	0	1517	88.5	1385	61	1466	74	1461	30	1518	124	1161	1418	134.976	18218.4
K03787	3169	407	625	528	247	811	592	628	591	648	685	561	597.167	135.288	18303
K02803	248.485	992	116.541	1283	77.7685	1358	101.603	1344	98.3622	1219	118.644	1175	1228.5	135.621	18393.1
K01209	2522	488	1163	277	375	587	595	624	647	607	1030	411	499	135.781	18436.4
K13788	653	831	178.167	1106	241.167	817	177.167	1145	213.667	996	220	1000	982.5	136.007	18497.9
K07647	7640	184	751.833	456	525.333	445	798.333	493	2320	194	1191	362	355.667	136.054	18510.7
K09693	70	1182	70	1494	99	1224	80	1431	110	1169	98	1265	1294.17	136.146	18535.8
K10545	74	1166	88	1387	68.3667	1405	67.3333	1486	120.8	1149	75.3333	1347	1323.33	136.301	18577.9
K00338	270	974	130.033	1237	108.417	1198	273.5	976	159.45	1072	93.3667	1290	1124.5	136.314	18581.5
K00284	1050	715	998.333	341	398	561	879	460	748	548	529	668	548.833	136.416	18609.4
K01255	2225	516	439.333	706	206	884	367.333	837	335	842	352.333	819	767.333	136.85	18727.9
K11142	2225	516	439.333	706	206	884	367.333	837	335	842	352.333	819	767.333	136.85	18727.9
K02501	2864	447	488.75	659	230.5	837	505	709	745	550	678	565	627.833	137.125	18803.4
K10228	295	958	102	1333	97	1242	113	1307	129	1128	109	1213	1196.83	137.665	18951.8
K02341	9471	129	667	493	786.667	267	1146	342	2682	160	2237	176	261.167	138.037	19054.2
K08810	0	1517	35.5	1712	58	1488	16	1866	18.5	1618	18.5	1669	1645	138.324	19133.6
K02575	3642	366	623	531	996	190	794	496	772	536	762	526	440.833	138.565	19200.2
K04517	598.667	847	565.623	574	512.556	455	604.595	617	426.476	755	615.444	610	643	138.586	19206
K03179	1070.67	711	932.667	365	486	481	574.167	652	971	456	1038.33	405	511.667	138.82	19271.1
K08857	54	1211	65.5	1520	57.5	1493	53.5	1565	76	1297	48	1457	1423.83	138.885	19289
K04564	776	795	735.167	461	372.333	590	892	451	1050.33	428	627.667	601	554.333	139.082	19343.9
K08684	127	1093	65	1522	83	1318	89	1391	70	1318	76	1343	1330.83	139.432	19441.4
K01779	3251	397	4674	30	657.5	333	1153	338	1240	373	1092	388	309.833	139.524	19467
K12373	2873.5	445	2169	115	1003.5	188	2316.5	144	5107.5	60	3745.5	94	174.333	139.58	19482.7
K11912	1735	584	296.5	891	315.5	690	690.167	563	405.667	777	307.167	867	728.667	139.781	19538.7
K05831	67	1186	102	1333	80	1341	66	1491	106	1180	153	1112	1273.83	139.916	19576.6
K10112	4797	300	559	586	632	354	864	468	660	595	565	641	490.667	140.085	19623.9
K07709	721.5	810	563.333	579	574.25	403	487.083	719	725.833	560	588.583	625	616	140.143	19640
K00024	5540	259	987	346	492	474	977	415	710	566	567	640	450	140.466	19730.8
K04093	1798.62	579	306.437	869	314.724	692	273.515	975	493.943	714	368.464	806	772.5	140.56	19757.1
K09970	648	832	128.5	1243	174	952	199.5	1094	239	963	223	994	1013	140.573	19760.8
K01489	3058	416	405	749	437	525	523	695	1010	445	917	457	547.833	140.608	19770.6
K08964	1540	623	389	767	160.5	1007	404.5	796	349.5	827	236	970	831.667	140.638	19779.1
K03781	4859	297	506	642	342	638	717	539	591	648	545	657	570.167	140.678	19790.2
K06857	6914	201	590	561	399	557	977	415	831	512	710	549	465.833	140.81	19827.4
K04110	2809	452	586.5	563	212	873	559	664	630	624	498.5	696	645.333	140.968	19871.9
K07637	466	883	171.333	1130	230.333	838	158	1194	149	1081	179	1071	1032.83	141.14	19920.6
K03518	2557	485	1722.5	151	1465	117	1988	182	3025	133	2753	134	200.333	141.197	19936.7
K10041	356	925	124.5	1257	107.5	1200	163	1175	79.5	1279	84	1320	1192.67	141.292	19963.5
K00844	11	1366	46	1625	50	1544	66	1491	98	1220	48	1457	1450.5	142.229	20229.1
K00326	405	908	318	851	363	601	236	1024	276	909	270	913	867.667	142.281	20243.9
K00839	3106	412	596.5	552	530	442	909	442	402	779	1005	418	507.5	142.41	20280.7
K00583	0	1517	38.5	1691	32.5	1738	37.5	1644	48	1413	59.5	1408	1568.5	142.849	20405.9
K10243	398	911	149	1184	173	956	354	854	107	1177	154	1109	1031.83	142.94	20431.8
K01210	99	1124	203	1052	126	1127	334	889	344	833	352	822	974.5	142.97	20440.3
K07552	3988	346	437	710	371	593	713	542	1141	400	1117	381	495.333	143.01	20451.9
K02798	213.167	1016	90.5	1377	86.1667	1304	94.8333	1372	52.5	1396	75.8333	1345	1301.67	143.534	20601.9
K08281	3008	426	894.5	382	463	501	828	478	948	468	380	788	507.167	143.906	20709
K07026	700	817	153	1173	116	1163	225	1040	275	912	264	930	1005.83	144.241	20805.4
K00224	1996	552	1010	336	1088.5	170	1206	323	961	462	774	520	393.833	144.253	20809
K09252	6816	209	1066	319	349	622	1397	279	1696	279	1242	338	341	144.614	20913.2
K02804	111.485	1108	106.4	1322	91.4187	1272	59.3814	1530	45.9006	1425	65.0287	1391	1341.33	144.698	20937.5
K05815	229	1008	99	1342	74	1368	209	1073	127	1130	120	1171	1182	145.037	21035.6
K08302	142.5	1078	91	1372	77.5	1359	69.5	1475	108	1173	102.5	1246	1283.83	145.637	21210.2
K01681	8739	150	1148.5	284	583	391	1328	296	807	519	771	521	360.167	145.695	21227
K01682	8739	150	1148.5	284	583	391	1328	296	807	519	771	521	360.167	145.695	21227
K01198	2963	433	565	575	298	723	574	653	1426	328	856	481	532.167	146.28	21397.8
K05781	101	1120	69	1496	82	1328	87	1395	98	1220	130	1153	1285.33	146.522	21468.7
K08213	0	1517	35	1713	27	1817	11	1956	13	1678	14	1711	1732	146.522	21468.8
K02077	779	794	334	830	267.5	772	174	1157	380	796	360	812	860.167	146.703	21521.8
K00525	7865	177	2206	109	869	230	2420	133	955	465	1048	400	252.333	146.963	21598.3
K11710	141	1079	73	1478	91	1273	71	1469	62	1350	86	1309	1326.33	147.129	21647.1
K11189	1374.67	649	876.713	389	900.333	221	904.63	443	787.244	533	754.386	531	461	147.334	21707.2
K00926	1279	668	177	1111	228	841	348	868	239	963	337	831	880.333	147.824	21851.9
K01933	4258	331	674.817	488	476.633	491	481	723	1338	344	1170	369	457.667	147.824	21851.9
K00202	259	983	240	972	238	827	274.833	972	580.333	655	498.333	697	851	147.928	21882.8
K03829	880	758	395	760	357	609	338	884	925	481	665	575	677.833	148.148	21947.8
K01029	3246	398	474.75	674	225.75	844	684	567	740	552	568	639	612.333	148.201	21963.5
K02684	0	1517	151	1181	99	1224	162	1180	133	1108	134	1141	1225.17	148.304	21994.2
K05816	1674	597	236	980	345	632	556	670	373	803	320	855	756.167	148.485	22047.8
K00609	6243.67	230	1076.17	312	523.167	447	810.5	486	688.333	579	615	611	444.167	149.068	22221.4
K00327	27	1263	40.8333	1672	56.0833	1500	39	1631	37	1474	24.6667	1606	1524.33	149.18	22254.7
K09997	0	1517	24	1862	31	1757	15	1885	6	1793	3	1937	1791.83	149.282	22285
K00453	3634	367	549	601	255	800	525	692	543	683	469	715	643	149.515	22354.8
K01574	774	796	165	1144	151	1044	177	1147	329	847	186	1054	1005.33	149.701	22410.3
K07313	1674	597	300	879	204.5	889	272.5	979	544	682	501.5	691	786.167	149.712	22413.8
K02500	6459	223	577.75	569	323.5	675	817	485	893	490	890	464	484.333	149.842	22452.7
K01206	2756	462	857	399	357	609	471	734	1451	323	679	564	515.167	149.885	22465.4
K05554	1128	699	969	352	792	264	1079	370	1068	421	1194	360	411	149.944	22483.2
K08325	29	1258	34.5	1727	49.5	1552	60	1522	29	1523	36.5	1514	1516	149.98	22494
K01782	3828.67	360	771.917	448	535.067	438	770.875	512	527.167	697	451.25	732	531.167	150.397	22619.4
K03000	35	1239	39	1683	65	1440	104	1334	38	1468	42	1484	1441.33	150.596	22679.1
K07716	7366.5	190	540.167	611	407.333	549	855.167	470	1294	357	1100.33	385	427	150.613	22684.4
K01999	4151	336	1145	290	3860	19	8663	12	7965	30	7129	31	119.667	150.626	22688.3
K00031	10028	120	2466	94	1209	150	2191	155	1075	417	1003	420	226	150.728	22718.8
K08687	1459	633	552.5	594	346	630	630	599	905.5	487	1711	243	531	150.783	22735.6
K13529	3231	402	561	582	810.667	252	1126.83	348	2573.33	172	1951.83	211	327.833	151.124	22838.6
K02319	0	1517	76.3333	1462	54.8333	1510	79.3333	1434	105.667	1183	110	1204	1385	151.621	22988.8
K00232	195	1030	99	1342	127	1125	78	1440	76	1297	121	1168	1233.67	152.264	23184.3
K09969	1102	709	240	972	252	803	320	907	121	1147	230	978	919.333	152.298	23194.7
K01781	8635	153	862.5	395	363	601	1104.5	362	1726.5	274	1551	268	342.167	152.388	23222.2
K01849	3220	404	1053.4	323	733.9	287	785	502	549	675	645	591	463.667	152.907	23380.7
K03017	0	1517	19	1949	40	1641	20	1812	18	1623	16	1692	1705.67	153.177	23463.1
K07680	326	939	214.767	1021	353.833	614	352	859	200.5	1015	237.5	969	902.833	153.347	23515.4
K03825	5831	252	641	514	387	578	796	495	2073	223	1420	295	392.833	153.398	23531
K12370	0	1517	54	1585	55	1506	40	1625	91	1243	86	1309	1464.17	153.623	23600.2
K13480	0	1517	25	1848	28	1802	26	1735	0	1937	23	1621	1743.33	153.731	23633.1
K03732	0	1517	75.75	1469	30.5	1764	29.25	1703	63.5	1346	36	1516	1552.5	154.654	23917.9
K01805	2624	477	511	632	400	555	624	603	417	765	273	906	656.333	154.924	24001.5
K00441	1600.5	611	365	791	550.5	422	437	766	454	730	324.5	847	694.5	155.029	24033.9
K00696	32	1250	39	1683	39	1652	52	1571	21	1577	27	1583	1552.67	155.119	24061.9
K01070	4884	295	1176	269	335	653	917	434	1858	249	1432	294	365.667	155.123	24063.1
K00100	0	1517	121.083	1269	90.1667	1280	55.6667	1550	20.8333	1586	23.1667	1620	1470.33	155.605	24213.1
K01937	5039	285	1110	307	981	193	1044	389	756	543	640	593	385	155.687	24238.4
K10015	42	1231	39	1683	48	1562	43	1610	33	1501	31	1551	1523	155.706	24244.4
K00931	860.5	766	195.5	1067	97.5	1238	209.5	1072	241	955	198.5	1034	1022	155.788	24270
K11381	2725	465	1141.5	294	775.5	270	1099	364	571	661	672	570	437.333	156.407	24463.1
K00175	2172	525	584	564	257	796	607	614	346	831	282	899	704.833	156.432	24471
K10241	0	1517	41	1668	39	1652	55	1552	78	1283	75	1349	1503.5	157.567	24827.5
K05778	49	1223	61	1549	69	1402	52	1571	100	1207	85	1312	1377.33	157.915	24937.1
K01655	0	1517	38	1696	32	1739	57	1542	66	1333	59.5	1408	1539.17	157.949	24947.8
K13953	527	869	591.583	559	406.5	550	699	556	352	822	329.5	835	698.5	157.971	24954.7
K03050	0	1517	33	1740	43	1608	27	1728	0	1937	33	1533	1677.17	158.283	25053.4
K05779	43	1227	42	1655	42	1622	42	1614	34	1495	43	1478	1515.17	158.469	25112.6
K01760	7610	187	929.75	369	421.167	540	879.333	459	767	537	568.417	638	455	159.169	25334.8
K02821	43.8	1226	74.3333	1473	41.9333	1628	109.933	1319	92.7	1239	97	1271	1359.33	159.242	25357.9
K05822	3	1447	24.5	1860	45.5	1585	20	1812	20	1591	30	1557	1642	159.702	25504.8
K01431	3161	409	473	675	434	526	551	675	984	453	342	830	594.667	159.716	25509.1
K08349	7.5	1407	29	1787	27.5	1812	46	1590	8.5	1760	9.5	1783	1689.83	159.957	25586.2
K09655	399	910	152	1178	83	1318	124	1275	96	1226	73	1355	1210.33	160.121	25638.7
K07519	846	768	590	561	712	297	700	554	546	680	593	623	580.5	160.198	25663.5
K02045	74	1166	262	939	223	850	407	792	145	1089	128	1155	998.5	160.607	25794.7
K01234	3136	411	454.667	694	216.333	863	528.333	690	871.667	497	522.667	674	638.167	160.73	25834.2
K00674	295	958	85.5	1400	131	1113	107	1327	134	1107	121	1168	1178.83	160.777	25849.4
K13598	4266.5	330	793.75	436	328.75	668	1457.75	262	1846.5	251	1520.25	275	370.333	161.003	25921.9
K01496	1685.33	594	225.833	996	148.667	1052	337.333	888	373	803	297.167	882	869.167	161.325	26025.8
K02554	605	844	129	1240	157	1020	262	991	300	879	373	795	961.5	161.363	26037.9
K00534	2	1476	25.5	1843	40	1641	17.5	1848	31	1516	28	1576	1650	161.395	26048.4
K08369	1462	631	1172	271	683	318	1629	230	2294	199	1835	226	312.5	161.472	26073.1
K01741	2344	504	315.417	856	206.833	883	398.5	803	683.5	583	629.5	599	704.667	161.623	26121.9
K03818	23.5	1288	37.5	1700	94	1257	78	1440	51.5	1400	36	1516	1433.5	162.059	26263.1
K01923	831	778	401	753	192.167	908	375.167	831	167	1054	125	1160	914	162.147	26291.6
K09819	2164	526	260.667	941	429	530	392.833	808	446.333	733	544.333	660	699.667	162.24	26321.9
K11260	57	1207	59	1555	147.5	1059	138	1241	95	1229	102	1247	1256.33	162.262	26329.1
K00772	4439	319	765	450	349	622	837	475	539	687	423	750	550.5	163.057	26587.5
K13657	56	1208	76	1463	83	1318	34	1672	28	1527	68	1381	1428.17	163.261	26654.2
K01729	702	814	318	851	173	956	137	1242	372	806	246	954	937.167	163.316	26672.2
K10022	0	1517	32	1754	30	1773	24	1752	59	1364	21	1640	1633.33	163.87	26853.5
K05833	168	1055	96	1356	52	1524	110	1317	120	1150	92	1291	1282.17	163.889	26859.8
K01194	1525	625	407.333	744	347.333	627	308.333	924	926.333	479	801.333	506	650.833	164.34	27007.8
K03183	8744	149	601	547	505	464	1457	263	2571	174	1905	215	302	164.409	27030.4
K08347	303	955	93.5	1363	67	1420	163	1175	77.5	1288	101	1251	1242	164.548	27076
K09971	540	866	96.5	1354	150	1048	152.5	1208	166	1057	162	1095	1104.67	164.55	27076.7
K10715	20	1299	218.167	1010	173.167	954	237.667	1018	147	1084	370	797	1027	164.822	27166.4
K13668	12152	90	830	421	537	437	1096	365	3477	105	2752	135	258.833	165.419	27363.4
K02008	811	786	538	613	627	360	426	772	389	790	543	662	663.833	165.798	27489
K07651	72	1178	217.75	1012	173.083	955	423.5	775	93.5	1235	165.25	1093	1041.33	166.193	27620.3
K02769	277.233	966	103.64	1332	67.505	1416	85.6877	1405	87.7845	1260	106.869	1222	1266.83	166.22	27629
K00970	3094	414	423	728	231.5	834	548	677	970	457	464	723	638.833	166.25	27639
K10713	0	1517	79.8	1444	42.7333	1615	112	1310	102.133	1194	104.933	1235	1385.83	166.377	27681.4
K13812	0	1517	79.8	1444	42.7333	1615	112	1310	102.133	1194	104.933	1235	1385.83	166.377	27681.4
K05947	80	1152	79	1450	74	1368	35	1664	42	1441	43	1478	1425.5	166.486	27717.5
K07407	1628	605	502	645	249	807	287	952	930	475	551	653	689.5	166.839	27835.1
K04720	23	1289	40	1675	37	1680	36	1653	13.5	1676	10.5	1758	1621.83	166.994	27887
K10230	221.5	1013	68.5	1502	112	1178	100	1345	64	1345	100	1257	1273.33	167.146	27937.9
K03380	792	791	594	555	596	383	821	484	1239	374	1211	347	489	167.457	28042
K00394	0	1517	77	1454	41	1630	60	1522	101	1204	102	1247	1429	168.029	28233.6
K12598	2120	533	290	900	193	904	313	918	306	869	203	1026	858.333	168.196	28289.9
K03778	1561	619	301	877	168	977	263	990	618	633	478	712	801.333	168.369	28348.3
K07644	1210.67	683	929.833	368	761.917	275	913.167	436	2102.33	220	1485.33	279	376.833	168.437	28371
K09695	931	746	146	1192	123	1135	202	1086	124	1139	114	1187	1080.83	168.575	28417.4
K01479	326	939	113	1297	143	1079	209	1073	348	829	284	893	1018.33	168.626	28434.7
K09471	4348	326	661	499	583	391	830	477	392	785	557	649	521.167	169.366	28685
K03059	1029	723	349	812	398	561	740	526	1224	379	1005	418	569.833	169.455	28715
K00370	620.167	840	214	1022	95.8333	1249	300.833	932	89	1254	224.667	989	1047.67	169.537	28742.7
K01697	3316	391	1147.6	287	1039.4	184	1105	361	631	623	658.6	582	404.667	169.558	28749.9
K14084	508	871	129	1240	81	1336	120	1288	79	1280	124	1161	1196	169.65	28781.2
K08350	53	1213	267.5	931	95	1253	95	1368	48	1413	116	1185	1227.17	170.135	28945.8
K00102	7301.5	192	718	468	301	717	891	452	1190.5	387	1111.5	383	433.167	170.258	28987.8
K00088	2775	457	4019	42	2495.5	52	3856	72	1632	292	4232	79	165.667	170.489	29066.7
K04787	0	1517	39	1683	33	1728	69	1477	0	1937	30	1557	1649.83	170.768	29161.8
K10797	0	1517	26	1832	46	1580	17	1851	43	1434	28	1576	1631.67	171.014	29245.9
K01051	876	761	398	757	265	777	381	828	1173	394	748	532	674.833	171.664	29468.6
K00603	1112	704	220	1009	97	1242	237.667	1018	208	1003	239.333	960	989.333	171.762	29502.3
K07648	0	1517	123	1262	56.5	1499	143.5	1232	47.5	1419	176	1081	1335	171.773	29506
K04100	234	999	204.833	1045	62	1458	203	1085	85	1267	105	1233	1181.17	171.852	29533
K09690	1330	659	1369	216	880	225	1302	304	1922	236	1730	240	313.333	172.167	29641.5
K02424	0	1517	135	1216	85	1308	111	1314	14	1669	95	1281	1384.17	172.292	29684.6
K07710	769.167	797	1007	339	547.1	424	648	592	529.333	696	549.5	654	583.667	172.338	29700.3
K00752	502	873	173	1125	97	1242	162	1180	313	863	288	889	1028.67	172.556	29775.5
K10534	71	1181	44	1640	50	1544	55	1552	40	1454	87	1304	1445.83	172.586	29785.8
K01449	4378.5	323	536	616	356.5	612	733.5	530	1888.5	244	1524.5	271	432.667	172.629	29800.7
K13821	3522	372	628.333	526	224.5	847	910	441	534.667	694	668.5	574	575.667	173.037	29941.9
K05841	124	1095	183	1091	203	891	86	1400	234	969	177	1078	1087.33	173.476	30093.9
K01079	3015	422	378.833	781	628.333	359	774.5	511	1619	297	1148.5	375	457.5	173.807	30208.7
K11211	0	1517	149	1184	49	1555	186	1124	56	1376	88	1298	1342.33	174.111	30314.7
K02489	12359.5	87	1322.83	227	386	579	1573.5	240	2912	141	2203	181	242.5	174.209	30348.7
K02305	3351	388	1276	241	487	480	2123	163	6338	46	4394	69	231.167	174.266	30368.6
K07645	837.333	775	740.5	459	850.167	237	707.083	548	710	566	710.833	548	522.167	174.637	30498.2
K00170	702	814	187	1081	82	1328	236	1024	223	984	118	1176	1067.83	174.895	30588.2
K05580	270	974	83.7	1419	79.75	1347	188.333	1118	123.45	1142	72.2	1365	1227.5	175.169	30684.3
K08137	77	1158	65	1522	80	1341	38	1638	39	1462	28	1576	1449.5	175.323	30738.3
K00039	2361	502	464	688	187	923	634	597	661	593	272	907	701.667	175.481	30793.5
K11889	275.5	968	146.5	1191	62.8333	1457	180	1137	212	999	161	1100	1142	175.579	30828
K10439	5401	265	594	555	1255	144	1562	245	4662	71	3389	109	231.5	175.715	30875.9
K11072	1855.5	572	309.333	867	459	506	536	687	259	932	307.5	865	738.167	175.72	30877.4
K10676	332	937	211	1029	145	1071	325	901	615	635	493	701	879	175.745	30886.4
K04516	641	837	310.875	864	163.954	995	200.536	1091	162	1065	84.2636	1319	1028.5	175.775	30896.7
K01631	250	988	316	854	111	1184	96	1363	140	1100	117	1180	1111.5	176.007	30978.3
K00176	1124.5	700	618.533	536	639.083	346	894.5	448	1897.37	243	1598.53	259	422	176.262	31068.4
K00509	0	1517	23	1878	26	1838	13	1918	27	1536	18	1670	1726.17	176.312	31085.8
K00137	0	1517	28	1801	40.6667	1638	17.3333	1850	3	1856	1	2015	1779.5	176.45	31134.7
K00749	5095	284	479	669	465	498	998	408	2291	200	1660	252	385.167	176.674	31213.8
K08170	6021	243	545	607	692	312	662	578	541	684	686	560	497.333	176.827	31267.9
K00285	2503	491	702	474	405	552	1418	272	2840	145	2288	170	350.667	176.956	31313.5
K05884	1365	650	313	858	127	1125	275	970	444	737	455	728	844.667	177.523	31514.3
K00640	1705	588	292.5	896	274.5	761	621	605	1062.5	423	866.5	472	624.167	177.716	31583
K02323	9158.5	138	1239.5	252	335.5	652	1330	295	1075.5	416	981.5	430	363.833	177.98	31677
K03575	1530	624	487	663	614.5	374	985	413	391	788	386	783	607.5	178.373	31817.1
K08295	0	1517	74.5	1471	30	1773	98	1355	76.5	1290	82	1326	1455.33	178.376	31817.9
K02625	0	1517	20	1932	27	1817	29	1704	33	1501	32	1544	1669.17	178.466	31850.2
K12659	67	1186	159.333	1160	85.2	1307	43	1610	55.5	1379	36.6	1513	1359.17	178.522	31870.2
K12983	10711	110	1132	298	461	502	1168	332	5865	51	4301	74	227.833	178.752	31952.2
K10019	50	1219	34	1729	41	1630	44	1606	36	1481	49	1451	1519.33	178.917	32011.5
K00491	60	1201	64	1533	63	1451	29	1704	59	1364	88	1298	1425.17	179.001	32041.4
K09688	81	1149	116	1284	193	904	86	1400	60	1359	107	1221	1219.5	179.284	32142.7
K02218	27	1263	55.0833	1580	73.8333	1376	48.1667	1586	130.833	1124	60.3333	1402	1388.5	179.849	32345.5
K01746	1112	704	198	1060	93	1263	237.667	1018	208	1003	239.333	960	1001.33	180.171	32461.5
K13990	1112	704	198	1060	93	1263	237.667	1018	208	1003	239.333	960	1001.33	180.171	32461.5
K11147	0	1517	124	1259	38	1663	29	1704	73	1309	40	1488	1490	180.322	32516
K01665	63.2222	1197	48.0631	1615	43.3515	1605	73.7278	1463	75.3	1302	100.228	1256	1406.33	180.847	32705.5
K00292	0	1517	47.6667	1620	32.6667	1737	22.3333	1780	54.6667	1384	77.6667	1340	1563	181.384	32900
K14165	0	1517	187.25	1080	117.5	1159	180.333	1136	78	1283	47.3333	1463	1273	181.521	32950
K00610	118.667	1099	77	1454	63	1451	40	1625	27.3333	1534	36	1516	1446.5	181.759	33036.3
K02446	4160	335	781.5	443	580	395	764	516	371	807	503.5	689	530.833	182.22	33204.2
K10944	0	1517	31	1764	67	1420	38	1638	0	1937	18	1670	1657.67	182.288	33229.1
K08093	2563.33	482	243.8	965	169.067	972	381.333	827	463.133	726	444.933	736	784.667	182.66	33364.7
K05592	2009.5	550	566.75	573	399.333	556	364.25	840	247.5	945	298	880	724	183.267	33586.8
K00951	1972	557	2247	103	2121.5	64	3398.5	87	2343	192	2104	194	199.5	183.424	33644.3
K11780	879	759	182	1093	130	1115	135	1247	88	1258	117	1180	1108.67	183.89	33815.5
K05709	201	1025	89	1382	98	1233	162	1180	205	1009	306	869	1116.33	184	33855.9
K00314	7741	182	836.5	415	701	308	658	582	818	515	511.5	684	447.667	184.166	33917.1
K13895	0	1517	43.5	1646	20	1920	67	1488	49.5	1410	41.5	1487	1578	184.344	33982.8
K02809	34.8561	1242	44.2148	1639	30.4577	1771	45.1165	1596	43.8189	1433	45.2727	1471	1525.33	184.402	34004.3
K01096	3062.5	415	395	760	289.5	734	465	742	1094.5	410	1045	401	577	184.647	34094.4
K00619	1124.5	700	1051.5	324	946.367	209	1027	394	2025	227	1683.1	247	350.167	184.787	34146.2
K00169	3878	353	652	505	194	903	677	570	706	573	505	687	598.5	184.947	34205.5
K02472	5114	283	441	704	323.5	675	392.5	809	841	508	717	545	587.333	185.007	34227.5
K10206	2772	459	322.5	846	239	823	303	929	719.5	563	590	624	707.333	185.035	34237.9
K00588	1046	716	270	927	331	663	174	1157	196	1020	291	884	894.5	185.082	34255.5
K02757	73.1894	1170	54.7464	1584	35.9051	1699	54.8556	1555	50.6181	1404	61.6447	1400	1468.67	185.422	34381.5
K01740	8390	161	700	477	454	513	871	465	926	480	427	744	473.333	185.749	34502.7
K13767	0	1517	49.3333	1610	19.8333	1933	12.5	1936	0	1937	6.5	1844	1796.17	186.006	34598.2
K11520	47	1225	38.3333	1693	60	1472	53.3333	1567	93.6667	1234	71.3333	1371	1427	186.317	34714
K02324	0	1517	73.3333	1477	39.8333	1647	63.3333	1503	105.667	1183	110	1204	1421.83	186.484	34776.2
K01084	0	1517	51	1600	38	1663	46	1590	0	1937	70	1375	1613.67	186.564	34806.3
K11755	738.333	809	157.833	1163	78.1667	1354	207.833	1077	216.5	991	239.167	963	1059.5	186.817	34900.7
K06134	1333	658	373	786	128	1119	455	749	658	597	540	663	762	187.636	35207.2
K01626	546	863	470.303	680	332.939	658	453.636	753	109	1171	313.364	859	830.667	187.735	35244.3
K00694	2136	529	959	355	223	850	793	498	1459	321	846	488	506.833	187.763	35255
K03927	8080	172	785.5	440	343	636	938	427	2802	151	1636	253	346.5	187.854	35289.1
K02059	1036	721	119.5	1275	152	1039	218	1049	116	1160	135	1139	1063.83	188.606	35572.2
K01850	643	836	132.142	1231	95.1569	1252	175.786	1151	343.5	835	218.514	1003	1051.33	188.672	35597.1
K10111	323.5	942	89.5	1381	116	1163	148	1219	288	893	227	984	1097	188.842	35661.2
K05919	36	1237	37.5	1700	34.5	1711	34.5	1671	47	1421	27	1583	1553.83	189.036	35734.6
K00819	14556	65	693	481	351	618	1144	343	1785	259	1076	393	359.833	189.636	35961.8
K05341	329	938	72	1481	108	1199	92	1383	102	1196	79	1335	1255.33	190.245	36193.1
K14170	1420.12	641	191.937	1075	210.39	880	162.348	1179	338.61	839	222.13	995	934.833	190.48	36282.6
K05776	101	1120	60	1551	62	1458	49	1581	105	1189	82	1326	1370.83	190.903	36443.8
K00145	2640	475	296.333	892	190.833	914	575	650	750	545	756	530	667.667	191.017	36487.5
K01619	2931	436	667	493	466	496	575	650	300	879	325	844	633	191.052	36500.8
K12854	748	803	439	708	153	1037	451	754	1015	442	467	719	743.833	191.078	36511
K10544	3365	385	297	889	321	680	326	898	438	743	354	817	735.333	191.101	36519.5
K00695	754	800	114	1293	162	999	225	1040	309	866	380	788	964.333	191.163	36543.5
K02226	0	1517	17.3333	1982	18.5	1960	11.3333	1954	14	1669	11	1743	1804.17	191.225	36567
K00205	426	896	227.5	993	467.5	495	586.5	631	645.5	612	588.5	626	708.833	191.73	36760.6
K08202	50	1219	46	1625	43	1608	21	1799	33	1501	27	1583	1555.83	191.748	36767.4
K03941	189	1038	85.7	1399	48.9167	1559	150.833	1212	109.45	1170	58.8667	1417	1299.17	191.758	36771
K13237	816	783	176	1113	106	1204	117	1295	288	893	171	1084	1062	191.802	36788
K05845	1307.5	664	502	645	491	477	545.5	679	257	935	227.5	983	730.5	191.95	36844.7
K12657	810.5	787	157.5	1164	75.5	1365	196.5	1102	225	981	165.5	1092	1081.83	192.114	36907.8
K03852	0	1517	64	1533	24	1865	88	1393	61	1355	72	1366	1504.83	192.298	36978.6
K02756	73.1894	1170	52.3714	1595	34.3666	1712	50.3556	1578	50.6181	1404	63.1831	1397	1476	192.521	37064.4
K04092	1359.67	652	161.648	1155	157.106	1019	157.065	1196	227.476	980	244.864	956	993	192.846	37189.6
K11708	0	1517	30	1776	65	1440	31	1691	67	1327	91	1294	1507.5	194.203	37714.7
K12972	1757	583	186	1083	162	999	198	1096	360	817	299	879	909.5	194.414	37796.7
K01776	2456	494	879	388	458	508	710	544	2984	136	3617	103	362.167	195.293	38139.4
K03520	29989	17	4673	31	3172	29	5428	40	1103	409	1036	406	155.333	195.467	38207.5
K02784	17	1320	22	1901	36	1692	28	1716	14	1669	33	1533	1638.5	195.59	38255.5
K02810	23.8561	1280	38.244	1695	26.7911	1832	38.5957	1634	40.3814	1451	38.2727	1500	1565.33	195.65	38279.1
K12526	537.667	867	90.9333	1376	95.4333	1250	179.8	1138	50.3333	1406	101.267	1250	1214.5	195.9	38376.7
K05301	5706.33	256	574.333	570	317	686	1497	253	1982.67	231	1466.33	284	380	196.295	38531.6
K09817	3245	399	248	960	250.5	806	436	767	647	607	633	596	689.167	196.309	38537.4
K00500	8	1398	134	1221	105	1206	100	1345	252	941	257	937	1174.67	196.522	38621.1
K01027	16285	59	1168.75	273	397.75	565	2952.5	105	4105.5	85	3911	88	195.833	196.532	38625
K05780	104	1117	37	1703	51	1532	59	1531	49	1411	34	1528	1470.33	196.625	38661.5
K03051	0	1517	41	1668	23	1880	17	1851	0	1937	0	2066	1819.83	196.814	38735.8
K08077	0	1517	24.3333	1861	18.2833	1965	29.9333	1700	0	1937	32.8	1541	1753.5	196.932	38782.3
K07655	66	1189	46	1625	154	1036	93	1378	67	1327	88	1298	1308.83	196.973	38798.2
K01733	1003	726	1568	173	577	400	1632	228	1640	289	1357	315	355.167	197.421	38975
K00290	6659	214	487.667	662	356.667	611	487.333	718	1222.67	380	1093.67	387	495.333	197.445	38984.7
K10202	145	1077	48	1616	54	1511	45	1597	52	1397	61	1401	1433.17	197.75	39105
K02548	1070.67	711	135.667	1214	103	1210	147.167	1222	125	1137	192.333	1040	1089	197.759	39108.8
K02193	714	813	162	1152	138	1091	344	873	351	824	611	614	894.5	197.825	39134.7
K00975	5382	267	959	355	258	790	912	437	767	537	514	678	510.667	197.865	39150.7
K07717	30	1255	168.5	1135	72.5	1385	103	1336	28	1527	16	1692	1388.33	198.064	39229.5
K08214	478	882	140	1203	94	1257	72	1466	179	1040	118	1176	1170.67	198.066	39230.3
K00141	562	860	112.75	1300	73	1380	154.25	1203	82	1273	60	1403	1236.5	198.269	39310.7
K00220	0	1517	42	1655	17.6667	1988	55.3333	1551	0	1937	20	1658	1717.67	198.353	39343.9
K10561	267	978	92	1367	50	1544	78	1440	62	1350	46	1466	1357.5	198.76	39505.5
K03475	1.5	1490	13.6667	2073	37.8333	1675	15.6667	1883	2.5	1869	10.5	1758	1791.33	199.608	39843.5
K05590	1887	562	276	917	132	1109	412	789	279	906	179	1071	892.333	199.729	39891.9
K10229	626	839	90	1378	90	1281	95	1368	121	1147	110	1204	1202.83	199.783	39913.4
K01224	0	1517	151	1181	91	1273	124	1275	232	971	214	1011	1204.67	199.918	39967.1
K00760	1855	573	2937.5	71	1490.5	114	3505	86	3124	127	5652	43	169	200.187	40074.8
K05814	898	752	125	1255	118	1154	232	1031	349	828	324	848	978	200.494	40198
K03049	746	805	184.5	1089	248	808	423	776	162	1065	98	1265	968	200.645	40258.4
K08264	0	1517	61.25	1548	69.5	1398	206.25	1082	134.5	1106	97	1271	1320.33	200.857	40343.5
K03942	0	1517	203.333	1051	166.667	983	264.833	988	163.667	1063	131.333	1149	1125.17	201.243	40498.6
K00812	3039	418	1605	166	608	377	2254	150	582	654	2342	160	320.833	201.306	40524.2
K08176	0	1517	34	1729	32	1739	40	1625	0	1937	0	2066	1768.83	201.58	40634.6
K01678	2088.5	536	287.5	903	174.5	950	383	826	178.5	1042	157.5	1107	894	201.632	40655.6
K00331	1449	635	684.5	486	424.667	537	701.5	552	293	890	237.667	968	678	201.749	40702.8
K04072	1384.5	646	213.5	1024	115.5	1169	350.5	860	525.5	701	412	757	859.5	202.021	40812.3
K13533	3004.5	427	348.333	813	323	678	1052.67	381	1601	303	1155	372	495.667	202.101	40844.7
K11709	177	1047	188	1078	74	1368	49	1581	58	1369	106	1224	1277.83	202.221	40893.4
K04781	5.25	1427	19.3333	1947	19.4167	1934	12.6667	1935	11.6667	1707	9.5	1783	1788.83	202.538	41021.8
K01954	23.6667	1281	31.3667	1762	26.3333	1837	34.5833	1670	14.6667	1665	8.91667	1802	1669.5	202.545	41024.3
K10547	0	1517	44	1640	37	1680	102	1339	101	1204	101	1251	1438.5	202.55	41026.7
K13380	975	733	292	897	160	1010	145	1224	166	1057	95.6667	1277	1033	202.79	41123.6
K01713	1303.45	667	155.209	1166	125.912	1128	243.282	1011	424.776	756	310.397	861	931.5	202.807	41130.7
K00061	0	1517	20	1932	19	1940	15	1885	33	1501	15	1702	1746.17	202.956	41191
K01464	1693	592	340	824	656	335	1120	353	1661	285	804	505	482.333	203.298	41330.3
K00857	1987	553	357	803	111	1184	312	919	300	879	328	839	862.833	203.327	41341.8
K02320	0	1517	68.3333	1505	34.8333	1707	63.3333	1503	105.667	1183	110	1204	1436.5	203.511	41416.7
K02327	0	1517	68.3333	1505	34.8333	1707	63.3333	1503	105.667	1183	110	1204	1436.5	203.511	41416.7
K02336	0	1517	68.3333	1505	34.8333	1707	63.3333	1503	105.667	1183	110	1204	1436.5	203.511	41416.7
K02350	0	1517	68.3333	1505	34.8333	1707	63.3333	1503	105.667	1183	110	1204	1436.5	203.511	41416.7
K00203	56	1208	39	1683	30	1773	76.8333	1447	45.3333	1426	57.3333	1423	1493.33	203.583	41445.9
K09818	628	838	174	1123	179	944	167	1167	51	1401	250	944	1069.5	203.644	41470.7
K13039	871	763	185	1086	96.5	1246	517	702	305	871	261	931	933.167	203.709	41497.4
K00245	1335.33	657	153.317	1172	231.467	835	552.717	674	613.1	638	490.167	705	780.167	204.374	41768.6
K08691	2773	458	239	975	332.667	659	324.333	902	647	607	717	545	691	204.383	41772.4
K08167	2194	523	215	1018	383	582	272	980	533	695	487	707	750.833	204.62	41869.4
K01440	0	1517	47.5	1621	24	1865	16	1866	0	1937	0	2066	1812	204.632	41874.4
K00223	321	944	196	1064	67	1420	152	1210	299	885	257	937	1076.67	204.773	41931.9
K10007	0	1517	24	1862	36	1692	38	1638	0	1937	0	2066	1785.33	204.976	42015.1
K01804	1461	632	186	1083	120	1145	177	1147	351	824	239	964	965.833	205.044	42043
K14085	2393.33	499	331.333	835	145	1071	281	962	267.667	926	213	1014	884.5	205.106	42068.3
K05587	0	1517	23.25	1876	22.75	1895	18.5	1836	0	1937	45	1472	1755.5	205.26	42131.5
K00207	171	1053	84	1409	80.5	1337	51.5	1577	154	1075	63	1398	1308.17	205.337	42163.4
K04565	73	1172	323	844	154.5	1030	403.5	798	579.5	657	543.5	661	860.333	205.501	42230.7
K10013	129	1092	78	1451	38	1663	81	1425	106	1180	88	1298	1351.5	205.888	42389.9
K02806	1022.9	724	1114.28	306	734.298	286	670.084	574	537.618	689	452.07	731	551.667	205.985	42429.9
K04427	73	1172	40.5714	1673	38.1429	1662	68	1481	35	1487	12	1735	1535	205.991	42432.4
K02046	3338	389	242	970	190	915	370	835	376	798	346	827	789	206.048	42455.6
K13950	111.472	1109	49.6465	1607	44.1848	1598	74.7278	1458	78.55	1281	106.478	1223	1379.33	206.41	42605.1
K07653	6654.73	215	383.831	773	463.631	500	652.633	589	1459.93	320	1302.65	325	453.667	206.794	42763.9
K08193	72	1178	65	1522	51	1532	77	1446	174	1044	113	1194	1319.33	206.803	42767.5
K03500	0	1517	76	1463	59	1479	24	1752	133	1108	57	1427	1457.67	206.806	42768.7
K13811	2512.2	489	244.267	964	145.133	1070	250.433	1003	344.033	832	328.867	837	865.833	206.937	42823
K05549	439	891	105	1327	68	1406	127	1265	219	990	193	1039	1153	207.383	43007.6
K08161	3166	408	1254	249	501	468	342	877	754	544	795	507	508.833	207.911	43227
K11357	6532.5	220	557.167	588	233.667	833	855.167	470	1035	434	1147.33	376	486.833	208.147	43325
K11541	23.6667	1281	72.8667	1480	43.6667	1604	78.4167	1439	208.167	1002	59.4167	1412	1369.67	208.195	43345.1
K00666	6994	199	700.167	476	275.833	760	994	409	2024.5	228	1445	290	393.667	208.471	43460.3
K11731	0	1517	68.5	1502	34	1713	93	1378	116.5	1159	110	1204	1412.17	208.88	43631
K00055	0	1517	147	1190	112	1178	135	1247	235	965	249	947	1174	209.026	43692
K01208	234	999	53.6667	1590	66.3333	1430	67.3333	1486	82.6667	1271	52.6667	1445	1370.17	209.056	43704.6
K01226	23	1289	33	1740	29	1792	18	1839	35	1487	26	1592	1623.17	209.723	43983.8
K01677	2041	544	214	1022	189	917	291	942	231	973	118	1176	929	209.825	44026.4
K15037	364	920	113	1297	59	1479	184	1129	240	958	136	1136	1153.17	209.853	44038.2
K02790	78.7182	1155	46.2741	1624	31.6868	1745	52.4822	1570	56.7747	1374	59.3108	1414	1480.33	209.894	44055.5
K03448	0	1517	21	1916	27	1817	44	1606	0	1937	0	2066	1809.83	209.959	44083
K07640	242	997	655.333	503	491.5	476	438.5	765	344	833	298	880	742.333	210.122	44151.1
K08286	311.805	949	153.863	1171	202.74	892	122.795	1281	511.385	704	151.769	1113	1018.33	210.16	44167.1
K14563	0	1517	84	1409	38	1663	57	1542	141	1095	103	1240	1411	210.239	44200.4
K02429	567	858	182	1093	132	1109	259	995	709	570	412	757	897	210.245	44202.8
K01584	2548	486	306	870	139	1088	584	640	435	747	289	888	786.5	210.475	44299.9
K10616	54	1211	97	1353	33	1728	44	1606	19	1609	13	1724	1538.5	210.482	44302.7
K07769	1665	600	404.5	751	145.667	1069	400.5	800	138	1102	548	655	829.5	210.604	44353.9
K10002	272	972	72	1481	47	1569	144	1229	81	1277	71	1372	1316.67	210.615	44358.7
K01635	0	1517	179	1101	186	926	222	1045	102	1196	224	993	1129.67	210.986	44515.1
K13829	942.333	740	118	1280	92.5	1267	116	1297	136.667	1104	169.167	1086	1129	211.596	44772.8
K00754	0	1517	29	1787	19	1940	43	1610	0	1937	0	2066	1809.5	212.104	44988.3
K01838	2786	455	546.833	606	1084.83	172	2085.33	171	3875.33	90	3396.83	108	267	212.187	45023.2
K01844	577	855	150	1183	196	899	90	1388	76	1297	140	1128	1125	212.651	45220.4
K01525	101	1120	63	1538	43	1608	90	1388	133	1108	106	1224	1331	213.788	45705.2
K00698	869	764	121.5	1268	185	928	191.5	1110	524	702	302	873	940.833	213.884	45746.6
K08158	0	1517	18	1966	35	1702	23	1767	0	1937	53	1441	1721.67	214.089	45834.3
K13532	3	1447	31.25	1763	13.5	2089	12.5	1936	8.5	1760	9	1785	1796.67	214.361	45950.7
K01676	2088.5	536	403.5	752	133.5	1104	490	716	178.5	1042	277.5	902	842	214.409	45971.2
K00759	7548	188	657	502	410	547	443	761	488	716	469	715	571.5	214.423	45977.1
K05992	13	1342	71.6667	1486	31.3333	1756	85.3333	1406	117.667	1155	107.667	1218	1393.83	214.687	46090.6
K11265	10957.3	103	547.75	605	538.083	436	1004.75	402	3738.08	96	2809.75	131	295.5	214.844	46157.9
K10118	236.5	998	49.5	1608	61	1466	70	1473	93	1236	77.5	1341	1353.67	215.429	46409.9
K12583	484	881	99	1342	71	1390	111	1314	244	951	142	1124	1167	215.529	46452.8
K03826	748	803	167	1140	147	1060	86	1400	324	852	162	1095	1058.33	215.648	46504.3
K14489	158	1066	80	1436	36.5	1687	81.3333	1423	33	1501	24	1610	1453.83	215.714	46532.6
K08194	0	1517	273	919	113	1175	114	1301	215	993	135	1139	1174	215.773	46558
K04460	257	985	167.833	1139	325.333	672	486.667	720	687	580	505	687	797.167	215.894	46610.2
K02042	610	843	106	1323	73	1380	140	1236	246	947	187	1051	1130	215.909	46616.8
K03379	1098	710	285.333	905	370.667	594	792.5	499	1483	315	1059.33	395	569.667	215.913	46618.3
K10014	28	1261	46	1625	54	1511	14	1903	18	1623	12	1735	1609.67	216.088	46693.9
K12815	0	1517	55.8333	1577	30.9	1763	13	1918	0	1937	0	2066	1796.33	216.59	46911.1
K08154	42	1231	27	1819	27	1817	35	1664	17	1635	15	1702	1644.67	216.779	46993.1
K13378	809.5	788	447	700	235.833	831	142	1235	117	1157	190.5	1045	959.333	217.017	47096.3
K01223	181	1043	85	1404	123	1135	52	1571	34	1495	38	1501	1358.17	217.098	47131.4
K02791	78.7182	1155	43.7146	1644	30.9665	1762	51.5276	1576	56.7747	1374	59.3108	1414	1487.5	217.493	47303.1
K06119	0	1517	54	1585	37	1680	62	1511	147	1084	92	1291	1444.67	218.358	47680.3
K10227	0	1517	92.5	1366	68.5	1404	125	1270	235	965	205	1023	1257.5	219.671	48255.5
K13497	745.806	806	217.23	1013	88.3182	1289	422.861	777	96.75	1223	113.361	1192	1050	220.294	48529.6
K03040	2368	501	1282	239	907	220	2190	156	653	602	523	672	398.333	220.377	48565.9
K12990	718	811	148	1187	128	1119	175	1153	397	782	506	686	956.333	220.427	48587.9
K00443	282	964	63	1538	92	1268	83	1418	36	1481	34	1528	1366.17	220.438	48593
K12989	174	1049	523	623	257	796	455	749	928	477	881	467	693.5	220.505	48622.3
K03715	0	1517	21	1916	42	1622	26	1735	76	1297	54	1436	1587.17	220.532	48634.2
K08333	17	1320	56.6667	1567	89.6667	1284	44.5	1603	188	1030	114	1187	1331.83	220.61	48668.6
K00643	0	1517	115	1286	69	1402	213	1061	247	946	169	1087	1216.5	220.754	48732.3
K00318	3677	365	943.833	358	540.5	432	342	877	611.667	639	402	768	573.167	220.983	48833.4
K12307	0	1517	108	1314	103	1210	135	1247	272	921	232	975	1197.33	221.006	48843.5
K07547	0	1517	30	1776	22	1900	56	1545	0	1937	0	2066	1790.17	221.194	48927
K00691	593	850	207	1037	78	1355	172	1163	445	736	235	971	1018.67	221.318	48981.9
K10234	800	790	125	1255	258	790	193	1107	91	1243	106	1224	1068.17	221.819	49203.8
K13003	8764	148	834	419	338	647	1228	315	4302	80	3710	97	284.333	221.827	49207.1
K05714	118	1100	84.5	1406	280.5	746	144	1229	210	1000	181	1066	1091.17	221.937	49256.2
K08280	0	1517	41.5	1664	30.5	1764	14	1903	62	1350	72	1366	1594	222.14	49346
K10003	0	1517	76	1463	47	1569	114	1301	0	1937	12	1735	1587	222.171	49360
K08098	0	1517	35	1713	34	1713	30	1696	114	1165	65	1392	1532.67	222.229	49385.9
K00965	1421	640	228.333	990	169.667	970	282	961	1026	440	328.667	838	806.5	222.401	49462.3
K03215	542	865	305	872	165	989	542	681	124	1139	793	510	842.667	222.436	49477.9
K13177	0	1517	22	1901	19	1940	22	1783	56	1376	22	1629	1691	222.67	49582
K12978	444	888	98	1348	61	1466	114	1301	180	1036	189	1047	1181	222.865	49668.8
K11074	679	820	96	1356	156	1024	199	1095	91	1243	59	1416	1159	223.229	49831.2
K11440	0	1517	39	1683	28	1802	26	1735	82	1273	85	1312	1553.67	223.517	49959.9
K01201	1227	681	351	810	112	1178	322	904	797	524	464	723	803.333	223.606	49999.9
K00192	31	1253	65.6667	1519	159.333	1014	198	1096	292	891	207	1021	1132.33	223.621	50006.3
K09999	18	1308	23	1878	23	1880	19	1826	19	1609	25	1599	1683.33	223.803	50087.9
K14258	0	1517	35	1713	26	1838	61	1518	0	1937	0	2066	1764.83	223.933	50146.2
K08197	0	1517	45	1631	89	1287	48	1587	171	1050	95	1281	1392.17	224.09	50216.2
K04013	2765	460	837	414	240	819	1191	328	2315	195	1717	241	409.5	224.19	50261.1
K02364	1404	643	2580	89	488	478	1984.5	184	3191	120	2162	184	283	224.246	50286.4
K02363	357	924	59.3333	1554	57	1496	88.3333	1392	88.3333	1257	90.6667	1295	1319.67	224.644	50465.1
K12997	271	973	96.5	1354	70	1395	161.5	1185	253	939	307	868	1119	224.71	50494.8
K02509	697	818	80	1436	94	1257	188	1122	234	969	239	964	1094.33	224.952	50603.5
K10016	79	1153	37	1703	31	1757	56	1545	63	1348	42	1484	1498.33	224.96	50607.1
K00272	0	1517	34	1729	41	1630	8	2027	0	1937	0	2066	1817.67	225.038	50642.3
K02788	17	1320	29.4583	1786	28.875	1799	42.3333	1613	63.5	1346	73.5	1354	1536.33	225.157	50695.5
K08204	26	1269	21	1916	29	1792	23	1767	20	1591	23	1621	1659.33	225.197	50713.9
K00634	76	1160	198	1060	431	528	278	964	174	1044	333	833	931.5	225.81	50990.3
K02771	0	1517	17	1984	14	2071	19	1826	24	1550	14	1711	1776.5	225.907	51033.9
K01629	2635	476	300.5	878	143.5	1077	370.5	834	615	635	689	557	742.833	226.102	51122.2
K12977	1058	714	202	1054	88	1292	314	916	504	706	357	814	916	226.154	51145.6
K10562	34	1243	32.2667	1752	33.7	1725	36.5	1650	17	1635	3.83333	1923	1654.67	226.407	51260.3
K02063	528	868	71	1491	74	1368	133	1254	148	1083	180	1068	1188.67	226.445	51277.5
K01611	35	1239	182	1093	109	1193	153	1207	37	1474	15	1702	1318	226.541	51320.8
K15878	0	1517	44	1640	40.5	1639	59	1531	0	1937	0	2066	1721.67	226.574	51335.9
K11153	0	1517	34	1729	43	1608	59.5	1528	0	1937	0	2066	1730.83	226.627	51359.8
K11162	0	1517	34	1729	43	1608	59.5	1528	0	1937	0	2066	1730.83	226.627	51359.8
K00821	936	742	812.917	430	371.75	592	407.333	791	180	1036	238	966	759.5	226.724	51403.9
K02778	117.718	1102	52.6065	1593	30.4738	1770	61.3155	1517	60.608	1358	58.3076	1420	1460	226.807	51441.2
K11532	0	1517	119.5	1275	47	1569	202	1086	209	1001	105.5	1232	1280	226.934	51499.2
K07178	0	1517	105	1327	65	1440	107.5	1326	231	973	221.5	997	1263.33	227.493	51753.1
K10556	0	1517	43	1648	24	1865	59	1531	0	1937	0	2066	1760.67	228.044	52004.3
K02055	2336	505	415.5	737	1118.5	164	2114.5	165	1780	261	1664	251	347.167	228.162	52057.8
K06641	3	1447	26	1832	13	2094	19	1826	23	1557	13	1724	1746.67	228.256	52100.7
K12823	0	1517	33	1740	36.5	1687	16	1866	90.5	1246	58.5	1418	1579	228.302	52121.6
K08221	2911	439	379	780	191	911	471	734	1199	385	1079	392	606.833	229.001	52441.4
K01744	10875	107	789	438	303	713	715	540	1443	325	511	685	468	229.769	52793.6
K02445	0	1517	160	1156	91	1273	149	1214	360	817	169	1087	1177.33	229.924	52865.1
K02619	0	1517	27.8909	1811	14.6182	2068	27.6	1726	24.4	1548	48.8	1454	1687.33	230.029	52913.5
K03342	0	1517	27.8909	1811	14.6182	2068	27.6	1726	24.4	1548	48.8	1454	1687.33	230.029	52913.5
K04418	0	1517	25.2381	1846	67.1429	1419	19.6667	1821	2.33333	1879	1	2015	1749.5	230.205	52994.3
K01195	3253	396	635	517	251	805	350	861	1400	332	1153	374	547.5	230.223	53002.7
K00835	5374	268	269	929	542	429	479	729	629	625	660	579	593.167	230.275	53026.6
K03274	0	1517	15	2027	42	1622	32	1686	0	1937	0	2066	1809.17	230.356	53063.8
K08153	6834	208	361	797	398	561	762	518	1794	255	1562	264	433.833	231.072	53394.2
K14467	0	1517	289.5	901	107	1201	325.5	900	180.5	1034	161.5	1098	1108.5	231.351	53523.5
K01752	394	913	235	982	205.5	887	211	1070	59	1364	58	1421	1106.17	231.375	53534.2
K05797	1502	627	126	1251	93	1263	190	1115	198	1018	179	1071	1057.5	232.401	54010.3
K02349	0	1517	72	1481	51.5	1531	10	1977	72	1313	66.5	1386	1534.17	232.422	54020.2
K01529	3847.31	357	279.643	912	170.929	967	352.048	858	620.286	630	622.31	603	721.167	232.58	54093.4
K05299	90.5	1132	30	1776	40.5	1639	49	1581	66.5	1332	59.5	1408	1478	232.923	54253.2
K00146	1316	662	105.6	1326	111.7	1183	149.1	1213	214.3	995	188.8	1048	1071.17	232.946	54263.8
K00618	3	1447	87	1394	46.5	1579	8	2027	13	1678	9	1785	1651.67	233.627	54581.5
K12152	0	1517	78	1451	70	1395	182	1133	229	978	208	1019	1248.83	233.983	54748.2
K02065	3024	421	632	522	148	1053	705	549	1046	432	669	573	591.667	234.295	54894.3
K07299	0	1517	15	2027	19	1940	33	1679	0	1937	40	1488	1764.67	234.3	54896.3
K02236	0	1517	33.3333	1739	18.8333	1959	60	1522	0	1937	0	2066	1790	234.649	55060
K07643	19.3333	1302	21.1667	1915	27.8333	1811	29.5	1702	40	1454	42.3333	1483	1611.17	235.462	55442.2
K04014	498	875	126	1251	213	871	629	602	539	687	525	670	826	236.171	55776.8
K07676	978	731	115	1286	101.5	1219	354	854	129	1128	92	1291	1084.83	237.2	56263.8
K13747	0	1517	48	1616	35	1702	143	1233	0	1937	47	1464	1578.17	237.252	56288.6
K01964	604	846	114	1293	66	1432	60	1522	104	1190	75	1349	1272	237.769	56534
K03416	0	1517	32.5	1750	23.5	1875	54.5	1557	36.5	1479	114	1187	1560.83	237.852	56573.8
K08966	0	1517	29	1787	37.5	1678	98.5	1353	117.5	1156	85	1312	1467.17	237.976	56632.6
K02822	16.5	1326	18.6667	1962	22.8333	1892	22.6667	1778	17.5	1633	33.5	1532	1687.17	237.989	56638.6
K00483	0	1517	270.667	924	146.333	1063	286	953	300.333	876	246.333	951	1047.33	238.15	56715.5
K01726	0	1517	270.667	924	146.333	1063	286	953	300.333	876	246.333	951	1047.33	238.15	56715.5
K14534	0	1517	270.667	924	146.333	1063	286	953	300.333	876	246.333	951	1047.33	238.15	56715.5
K07768	593.833	849	101.583	1336	58.4167	1487	224.167	1042	60	1359	79.6667	1334	1234.5	238.799	57025.1
K02802	72.4848	1177	36.9048	1707	21.593	1906	47.4737	1589	23.8381	1553	27.9176	1582	1585.67	238.929	57087.1
K13421	0	1517	79.3333	1448	72	1388	87	1395	0	1937	104.667	1237	1487	239.034	57137.2
K02568	0	1517	24	1862	14	2071	33	1679	0	1937	44	1474	1756.67	239.079	57158.7
K10211	0	1517	76	1463	70	1395	34	1672	119	1151	200	1029	1371.17	239.299	57264.2
K07641	5344.5	271	344.048	819	252.548	802	425.667	774	1287.17	365	741.083	536	594.5	239.341	57284.3
K02783	65.5	1190	35	1713	29.5	1788	21	1799	9	1748	39.5	1492	1621.67	239.401	57313.1
K00527	841	772	808	432	348	625	174	1157	366	815	401	771	762	239.451	57336.8
K04424	0	1517	64.5714	1530	46.8095	1577	5.66667	2098	9.33333	1746	3	1937	1734.17	239.668	57440.6
K01139	6053	242	488	661	683	318	478.5	730	374	800	426	746	582.833	239.94	57571.4
K03385	0	1517	335	829	83	1318	233	1028	131	1121	179	1071	1147.33	239.949	57575.5
K01769	1895.14	560	3184.9	65	1610.4	101	3274.46	96	1062.14	425	679.171	563	301.667	240.341	57763.9
K00356	865	765	1811.17	139	1486	116	1842.08	195	1814	252	1483.5	280	291.167	240.526	57852.6
K11640	0	1517	143.5	1199	67	1420	112.5	1309	11	1712	200	1029	1364.33	240.883	58024.7
K11607	82.5	1148	22.6667	1897	44.6667	1595	44.3333	1605	32	1512	25.1667	1598	1559.17	240.959	58061.4
K10215	0	1517	28.3333	1800	52.6667	1523	127	1265	0	1937	12.3333	1733	1629.17	241.328	58239.4
K01185	198	1027	171	1131	315	691	195.5	1103	636	620	558	647	869.833	241.383	58265.8
K12995	701	816	111	1304	109	1193	223	1043	440	741	426	746	973.833	242.016	58571.8
K08175	0	1517	252	956	171	965	328	896	93	1236	96	1276	1141	242.426	58770.4
K03273	0	1517	134	1221	183	938	326	898	169	1052	76	1343	1161.5	242.585	58847.5
K00971	2099.5	534	5288.42	22	3370.83	26	825.083	481	788.917	531	1132.92	380	329	242.731	58918.4
K13951	0	1517	35	1713	18	1968	64.4	1497	0	1937	0	2066	1783	243.098	59096.4
K13952	0	1517	35	1713	18	1968	64.4	1497	0	1937	0	2066	1783	243.098	59096.4
K13980	0	1517	35	1713	18	1968	64.4	1497	0	1937	0	2066	1783	243.098	59096.4
K07783	310	951	115	1286	55	1506	145	1224	194	1023	323	849	1139.83	243.483	59283.8
K00687	0	1517	45	1631	47	1569	70	1473	0	1937	0	2066	1698.83	243.744	59411.4
K16155	108	1111	31	1764	59	1479	23	1767	44	1428	39	1494	1507.17	243.991	59531.8
K11066	850.5	767	107.5	1317	79.5	1348	136.5	1245	264	929	264.5	929	1089.17	244.248	59657
K11528	0	1517	32.1667	1753	72.5	1385	109.833	1320	131	1121	151	1114	1368.33	244.354	59708.7
K10121	27	1263	20	1932	22	1900	25	1744	20	1591	13	1724	1692.33	244.472	59766.7
K03449	1861	571	173	1125	148	1053	314	916	554	672	662	578	819.167	244.538	59799
K00661	69	1184	23.5	1872	50.5	1543	35.5	1662	68.5	1324	52	1447	1505.33	244.927	59989.5
K02586	72	1178	30	1776	33	1728	24	1752	54	1386	53	1441	1543.5	245.141	60094.3
K15640	0	1517	30.3333	1774	15.6667	2040	59.6667	1527	0	1937	0	2066	1810.17	245.682	60359.8
K01446	9	1391	49.0667	1611	67	1420	62.2	1510	2.2	1890	2	1974	1632.67	245.713	60375.1
K00651	0	1517	45	1631	16	2018	54	1561	0	1937	0	2066	1788.33	245.765	60400.7
K03053	0	1517	59	1555	58	1488	18	1839	0	1937	0	2066	1733.67	245.806	60420.7
K11121	0	1517	27	1819	30	1773	40	1625	119	1151	56	1431	1552.67	245.814	60424.7
K01104	0	1517	108.75	1312	64	1449	31.3333	1690	205.5	1008	118.833	1174	1358.33	245.869	60451.5
K00813	392	914	82	1427	54	1511	68	1481	144	1090	133	1142	1260.83	245.873	60453.4
K00924	251.833	987	361.417	796	149.167	1051	397.75	804	48	1413	100.25	1255	1051	246.085	60558
K05522	0	1517	177.5	1110	152.5	1038	162	1180	243	954	380	788	1097.83	246.116	60573
K00832	317	946	107	1318	38	1663	109	1321	130	1125	139	1129	1250.33	246.136	60583.1
K01220	0	1517	17	1984	18	1968	14	1903	0	1937	54	1436	1790.83	246.389	60707.8
K00052	0	1517	92	1367	44	1599	149	1214	0	1937	54	1436	1511.67	246.505	60764.7
K07650	210.333	1018	104.667	1330	45.6667	1584	26.3333	1733	60.6667	1357	39.3333	1493	1419.17	246.521	60772.6
K03389	21	1295	467	684	388	574	350	861	284	899	278	901	869	246.866	60942.8
K14267	1265.5	671	108.042	1313	79.375	1349	208.042	1076	230.625	976	178	1076	1076.83	246.868	60943.8
K01228	0	1517	248	960	160	1010	366	839	313	863	196	1036	1037.5	247.604	61307.5
K01800	1815	577	123.5	1260	167.5	979	349	863	566	665	449	734	846.333	247.806	61407.9
K03535	8249	168	1023	330	257	796	1188	329	2855	143	2363	158	320.667	247.964	61486.3
K00764	1867	569	610	543	723	291	1322	298	255	936	467	719	559.333	248.205	61605.9
K13894	0	1517	51.5	1599	37	1680	80.5	1427	0	1937	0	2066	1704.33	248.448	61726.3
K10942	1840.67	574	299	884	136.5	1096	159.667	1191	637.167	619	368.5	805	861.5	248.484	61744.3
K01583	2084.5	538	431.5	714	101.5	1219	406	794	254.5	937	177.5	1077	879.833	248.554	61779
K13021	2698	468	517	627	151	1044	635	596	1616	298	727	541	595.667	248.949	61975.5
K00641	9293	133	595	554	277	756	1144	343	3183	121	1522	274	363.5	249.284	62142.7
K08138	0	1517	77	1454	12	2134	16	1866	14	1669	8	1807	1741.17	249.863	62431.8
K00652	218	1014	56.5	1568	34	1713	36.5	1650	47.5	1419	38	1501	1477.5	249.885	62442.7
K07166	0	1517	71.3333	1489	81.3333	1335	158.5	1193	159	1073	302.5	872	1246.5	250.209	62604.7
K10108	75	1163	64	1533	187.5	922	77.5	1445	21	1577	98.5	1264	1317.33	250.276	62637.9
K03763	911	749	174	1123	63	1451	193	1107	264	929	323	849	1034.67	250.444	62722.3
K07654	6790.4	212	406.248	745	286.881	741	417.8	785	1500.93	312	983.317	429	537.333	250.718	62859.5
K01648	0	1517	12	2106	15	2049	15	1885	22	1565	18	1670	1798.67	251.024	63013.1
K00200	692	819	80	1436	59	1479	231	1034	144	1090	144	1119	1162.83	251.645	63325.4
K00371	8	1398	23.5	1872	65.5	1437	193.5	1106	72.3333	1311	67	1383	1417.83	251.752	63379
K07674	6413.5	225	400	754	276.75	757	567.5	657	1478	317	1543	270	496.667	251.858	63432.3
K01704	8291	166	418.333	735	201.333	893	587	630	416	766	469	715	650.833	252.431	63721.4
K00043	0	1517	160	1156	135	1100	154	1204	15	1650	21	1640	1377.83	252.505	63758.6
K03819	96	1126	27	1819	34	1713	32.5	1685	44	1428	47.5	1462	1538.83	252.512	63762.2
K00060	0	1517	83	1421	27	1817	173	1161	111	1168	100	1257	1390.17	252.52	63766.6
K05367	525	870	145	1194	53	1516	286	953	90	1247	283	895	1112.5	252.625	63819.5
K00369	1136	695	174.333	1122	60.75	1470	139.917	1239	145.333	1088	176.333	1080	1115.67	252.904	63960.3
K09251	0	1517	321	847	68	1406	146	1223	229	978	137	1133	1184	253.101	64060
K02020	1042	719	172	1128	556	417	220	1046	309	866	306	869	840.833	253.165	64092.6
K05823	0	1517	18	1966	15	2049	12	1942	36	1481	25	1599	1759	253.727	64377.2
K06873	0	1517	20.6667	1930	17.6667	1988	23.6667	1765	41.6667	1447	60	1403	1675	253.782	64405.2
K00109	3197	406	239	975	193	904	290	944	710	566	835	494	714.833	253.884	64457
K01115	985	729	168	1137	319	684	720	536	1030	437	818	500	670.5	254.13	64581.9
K12996	936	742	164	1147	83	1318	158	1194	441	738	332	834	995.5	254.17	64602.3
K03841	0	1517	343	820	98	1233	280	963	269	924	204	1025	1080.33	254.176	64605.5
K05550	493	877	80	1436	68	1406	119	1290	244	951	253	943	1150.5	254.523	64781.9
K00825	444	888	512	631	1007.5	187	889	454	1332	347	1413	301	468	254.816	64931.2
K02061	0	1517	12	2106	40	1641	22	1783	40	1454	53	1441	1657	255.029	65039.6
K03782	4139	338	414	739	192	909	480	726	285	898	167	1090	783.333	255.562	65311.9
K02794	222.55	1011	65.3782	1521	30.0693	1772	60.7615	1520	66.7845	1331	80.1928	1331	1414.33	255.748	65407.1
K12525	0	1517	88.5167	1384	17.9333	1987	74.4667	1460	0	1937	29.6	1564	1641.5	255.908	65489.1
K02759	0	1517	12	2106	12.5	2127	16.5	1863	16.5	1643	20.5	1656	1818.67	256.093	65583.5
K02786	0	1517	12	2106	12.5	2127	16.5	1863	16.5	1643	20.5	1656	1818.67	256.093	65583.5
K00288	0	1517	299.4	880	154.2	1032	360.4	846	274	914	299.8	875	1010.67	256.424	65753.5
K01938	0	1517	299.4	880	154.2	1032	360.4	846	274	914	299.8	875	1010.67	256.424	65753.5
K13402	0	1517	299.4	880	154.2	1032	360.4	846	274	914	299.8	875	1010.67	256.424	65753.5
K13403	0	1517	299.4	880	154.2	1032	360.4	846	274	914	299.8	875	1010.67	256.424	65753.5
K13018	122	1096	69	1496	63	1451	154	1204	341	838	218	1004	1181.5	256.459	65771.1
K14596	3869	354	265	935	313	695	653	588	1497	313	1443	292	529.5	256.64	65864.3
K02685	8	1398	22.5	1898	12	2134	14	1903	17	1635	17	1685	1775.5	256.991	66044.3
K01649	5982	246	1987.5	127	1272.5	138	1985	183	851	505	401.5	770	328.167	257.271	66188.6
K01622	88	1137	49	1612	27.5	1812	16.5	1863	17.5	1633	30.5	1555	1602	257.572	66343.2
K11075	0	1517	39	1683	32	1739	134	1251	133	1108	100	1257	1425.83	257.918	66521.8
K02746	0	1517	16	2001	11	2169	12	1942	22	1565	12	1735	1821.5	258.26	66698.3
K13954	661.5	828	110.5	1307	94	1257	121.5	1283	387	793	358.5	813	1046.83	258.7	66925.8
K06379	0	1517	82	1427	148	1053	211.25	1069	199.5	1016	323	849	1155.17	259.147	67157
K02749	34	1243	24.7818	1859	18.9962	1958	35.857	1660	35.1381	1486	29.8808	1563	1628.17	259.191	67179.8
K01040	0	1517	255	947	238	827	386	818	189	1028	250	944	1013.5	259.221	67195.5
K05606	1623	606	133.5	1225	238.5	826	594	626	726	558	673	568	734.833	259.276	67224.2
K00836	0	1517	187	1081	140	1085	212	1063	527	698	182	1064	1084.67	259.743	67466.7
K01580	244	994	215	1018	270	767	321	906	70	1318	48	1457	1076.67	260.074	67638.3
K08226	0	1517	72	1481	29	1792	75	1456	0	1937	0	2066	1708.17	260.451	67835
K08173	5127	282	205	1042	206	884	493	715	622	627	622	604	692.333	260.753	67992.3
K01705	499	874	115	1286	38	1663	140	1236	88	1258	51	1450	1294.5	261.388	68323.9
K11958	52	1215	29	1787	24	1865	13	1918	23	1557	29	1565	1651.17	261.499	68381.8
K01905	2251	514	341	823	716	294	1489	255	2647	166	2798	133	364.167	261.735	68505.4
K00436	7618	185	392	764	178.5	945	465.5	741	846	506	619.5	607	624.667	262.016	68652.3
K00712	3427	380	554	590	269	768	470	739	2754	155	1848	222	475.667	262.374	68840.3
K02203	103	1118	45.8333	1630	37.3333	1679	94.5	1373	49	1411	200	1029	1373.33	262.484	68897.9
K08299	979.5	730	85.5	1400	84	1316	130	1258	279.5	905	215.5	1008	1102.83	262.664	68992.2
K13522	0	1517	254.5	949	151.5	1042	249	1006	367	812	370	797	1020.5	262.953	69144.3
K10541	29.5	1257	20	1932	16.5	2013	24	1752	8	1763	14.5	1710	1737.83	263.145	69245.4
K08172	0	1517	237	978	211	874	249	1006	328	849	370	797	1003.5	263.675	69524.3
K00204	587	851	69.5	1495	197	896	258.5	996	409.5	771	318.5	857	977.667	263.801	69591.1
K10189	889	755	73	1478	64.5	1446	107	1327	116	1160	105	1233	1233.17	263.834	69608.6
K00040	0	1517	212.5	1027	260	789	194.5	1105	274	914	325	844	1032.67	264.157	69778.7
K08479	0	1517	98.7	1347	192	909	156	1200	268.5	925	285.5	892	1131.67	264.292	69850.3
K07698	25	1275	15.8333	2017	25.5	1853	21.6667	1795	21	1577	32.5	1543	1676.67	264.598	70011.9
K00240	945.333	737	109.817	1310	284.967	742	693.717	561	587.1	651	466.167	722	787.167	265.274	70370.2
K11953	18	1308	15	2027	18	1968	27	1728	22	1565	19	1664	1710	265.376	70424.4
K10801	0	1517	7	2271	26.5	1834	13	1918	12	1694	21	1640	1812.33	265.682	70586.7
K13412	423.5	897	231.5	985	319.5	682	791.5	500	1397.5	333	1030.5	410	634.5	265.859	70681.1
K00952	0	1517	242.5	968	123.5	1134	249	1006	367	812	370	797	1039	265.982	70746.4
K08689	243	996	35	1713	60	1472	34	1672	82	1273	70	1375	1416.83	266.611	71081.4
K00656	439	891	476	673	144	1074	254	999	87	1261	57	1427	1054.17	267.257	71426.6
K02427	0	1517	327	840	193	904	90	1388	84	1268	106	1224	1190.17	267.458	71533.8
K08832	18.5	1307	19	1949	18.5	1960	18.5	1836	36.5	1479	23.5	1616	1691.17	267.572	71595
K11261	287	960	1212	259	554	418	1523	250	1329	350	1251	335	428.667	267.619	71619.9
K02558	2025.5	547	213.5	1024	80	1341	374	832	415	768	323	849	893.5	267.904	71772.3
K02334	2746	464	165.5	1143	132.333	1108	479.833	728	545	681	519	676	800	268.377	72026
K08368	1365	650	93	1364	78	1355	127	1265	170	1051	123	1165	1141.67	268.572	72131.1
K08484	357.75	923	253.5	954	183.5	936	418.25	784	24	1550	160	1103	1041.67	268.883	72297.9
K02779	117.718	1102	36.3843	1709	22.0992	1899	40.5631	1622	36.808	1477	39.5743	1491	1550	268.991	72356
K02535	3221	403	851	403	161	1005	378	830	1087	413	363	810	644	269.071	72399.2
K03857	0	1517	34	1729	39	1652	39	1631	191	1025	95	1281	1472.5	269.089	72408.7
K13005	1045	717	138	1209	85	1308	157	1197	441	738	364	808	996.167	269.393	72572.6
K10188	0	1517	42	1655	103	1210	137	1242	205	1009	227	984	1269.5	269.642	72706.7
K10548	267	978	40	1675	34	1713	45	1597	21	1577	39	1494	1505.67	269.688	72731.9
K08180	84	1144	27	1819	28	1802	18	1839	33	1501	29	1565	1611.67	269.826	72806.3
K03013	13	1342	16	2001	17	1995	19	1826	28	1527	27	1583	1712.33	269.952	72874.3
K03842	0	1517	17	1984	73	1380	33	1679	0	1937	72	1366	1643.83	270.475	73156.6
K04486	936	742	378	782	521	449	119	1290	318	855	329	836	825.667	271.056	73471.5
K08850	93	1128	44.5	1637	26.75	1833	16	1866	39.5	1461	23.5	1616	1590.17	271.365	73639
K03184	0	1517	51	1600	35	1702	103	1336	0	1937	122	1167	1543.17	271.539	73733.4
K02844	4060	342	466	687	223	850	667	576	2469	182	1959	209	474.333	272.052	74012.3
K11328	18	1308	55.8333	1577	36.5	1687	4.33333	2144	11.1667	1711	10.3333	1766	1698.83	272.238	74113.4
K04716	0	1517	64	1533	42	1622	98	1355	0	1937	0	2066	1671.67	272.689	74359.1
K10020	154	1070	38	1696	28	1802	26	1735	44	1428	49	1451	1530.33	272.694	74361.9
K02491	51.5	1217	184.833	1088	146	1066	657.667	584	89	1254	72.5	1359	1094.67	272.716	74374.3
K13116	663.143	823	125.393	1254	41.6786	1629	249.714	1005	146.286	1087	116.143	1183	1163.5	272.828	74435.1
K09697	315.5	947	58.5	1560	36.5	1687	126.5	1268	114.5	1164	113.5	1191	1302.83	273.251	74666.2
K00264	137	1083	41.3333	1667	45	1588	82	1421	130	1125	191.5	1042	1321	273.462	74781.2
K08139	1870	565	255	947	116	1163	129	1260	584	652	245	955	923.667	273.632	74874.3
K02062	353	928	57	1563	34	1713	62	1511	78	1283	75	1349	1391.17	274.031	75093
K10543	87	1139	67	1510	312	696	323	903	251	942	191	1043	1038.83	274.74	75482.2
K05605	0	1517	11	2137	13.5	2089	20.5	1810	21.5	1575	28.5	1573	1783.5	274.882	75559.9
K00548	2889	442	3222	63	1745	92	1834	197	573	659	525	670	353.833	275.172	75719.8
K01215	11	1366	11	2137	17	1995	24	1752	15	1650	21	1640	1756.67	275.35	75817.5
K12992	2467	492	263	938	129	1117	121	1285	406	775	310	863	911.667	275.463	75879.9
K08872	0	1517	23	1878	8	2268	14.5	1899	22	1565	15.5	1701	1804.67	275.642	75978.7
K08163	0	1517	11	2137	11	2169	22	1783	18	1623	20	1658	1814.5	275.804	76067.9
K02110	332.5	932	56.3333	1569	31.5	1747	83.1667	1413	76.5	1290	72.3333	1360	1385.17	275.878	76108.6
K02124	332.5	932	56.3333	1569	31.5	1747	83.1667	1413	76.5	1290	72.3333	1360	1385.17	275.878	76108.6
K02128	332.5	932	56.3333	1569	31.5	1747	83.1667	1413	76.5	1290	72.3333	1360	1385.17	275.878	76108.6
K02155	332.5	932	56.3333	1569	31.5	1747	83.1667	1413	76.5	1290	72.3333	1360	1385.17	275.878	76108.6
K03661	332.5	932	56.3333	1569	31.5	1747	83.1667	1413	76.5	1290	72.3333	1360	1385.17	275.878	76108.6
K11084	28	1261	18	1966	17	1995	36	1653	26	1537	24	1610	1670.33	276.441	76419.9
K08319	0	1517	10	2176	49.5	1552	30	1696	36	1481	56	1431	1642.17	276.492	76447.8
K00824	0	1517	25	1848	60	1472	85	1408	0	1937	0	2066	1708	276.544	76476.4
K00450	6336	229	451	699	258	790	1910	188	2213	208	1840	225	389.833	276.606	76511
K00235	945.333	737	76.8167	1459	127.967	1123	343.717	875	408.1	772	334.167	832	966.333	277.132	76802.3
K00524	0	1517	18	1966	52	1524	17	1851	69	1321	94	1284	1577.17	277.197	76838.2
K10537	0	1517	21	1916	23	1880	4	2145	42	1441	29	1565	1744	277.222	76852
K10235	43	1227	16	2001	20	1920	24	1752	22	1565	20	1658	1687.17	277.285	76887
K00761	0	1517	190	1077	258	790	345	871	336	841	328	839	989.167	277.293	76891.4
K08746	0	1517	36	1710	27	1817	58	1537	160	1071	99	1262	1485.67	277.741	77139.9
K09013	1492	628	496	653	829	244	565	658	232	971	215	1009	693.833	277.772	77157.4
K01430	1868	566	165.833	1142	78.25	1353	161.333	1186	313.667	859	224.667	989	1015.83	277.929	77244.6
K01615	0	1517	81	1433	71	1390	28	1716	0	1937	0	2066	1676.5	278.548	77589.1
K08723	0	1517	19	1949	39	1652	96	1363	0	1937	0	2066	1747.33	278.584	77609.1
K01802	435.5	893	427.833	720	646.5	342	2327.5	141	1460	319	843.5	490	484.167	278.586	77610.2
K14261	0	1517	71.25	1490	42.75	1614	99	1351	0	1937	0	2066	1662.5	278.738	77694.7
K01178	648	832	1870	132	1768	89	2142	160	1785	259	2252	174	274.333	278.917	77794.7
K05991	0	1517	77	1454	74	1368	32	1686	0	1937	0	2066	1671.33	279.148	77923.9
K04101	0	1517	236.833	979	178	946	275	970	408	773	443	737	987	279.725	78246
K01585	1812.5	578	352.5	807	73.5	1378	414	786	220.5	988	160.5	1102	939.833	280.3	78568.2
K02047	0	1517	223	1002	217	861	421	780	374	800	325	844	967.333	280.338	78589.5
K00153	0	1517	11.3333	2136	11.6667	2159	18.6667	1835	20.3333	1590	21.6667	1636	1812.17	280.428	78639.8
K08345	493.167	876	94	1362	36.8333	1686	133.833	1253	22	1565	72.6667	1358	1350	280.505	78682.8
K00690	323	943	54	1585	34	1713	78	1440	108	1173	87	1304	1359.67	280.581	78725.5
K01573	0	1517	132	1232	59	1479	87	1395	0	1937	138	1130	1448.33	281.223	79086.3
K12988	0	1517	112	1302	60	1472	100	1345	296	886	290	886	1234.67	281.383	79176.7
K03936	1609	609	145	1194	90	1281	113	1307	81	1277	72	1366	1172.33	281.503	79243.9
K02819	15.4561	1335	23.0438	1877	11.1404	2168	26.1074	1734	13.6723	1675	28.1208	1575	1727.33	281.603	79300.3
K05351	283	963	35	1713	72.5	1385	37	1647	107	1177	74.5	1353	1373	282.041	79547.2
K05556	0	1517	129	1240	79	1351	178	1141	485	717	228	982	1158	282.347	79720
K04733	8.25	1397	15.5	2019	22.3333	1898	5.75	2097	34.5	1493	8	1807	1785.17	283.253	80232.2
K01517	0	1517	60	1551	36	1692	82	1421	225	981	179	1071	1372.17	283.319	80269.8
K01212	1660	601	175	1117	103	1210	233	1028	738	554	496	698	868	284.025	80670
K05373	0	1517	20	1932	14	2071	38	1638	0	1937	77	1342	1739.5	284.172	80753.9
K00810	941.667	741	82.6667	1425	51	1532	90.6667	1386	99	1208	142.333	1123	1235.83	284.399	80883
K11415	0	1517	29	1787	9	2224	19	1826	42	1441	26	1592	1731.17	284.404	80885.4
K03844	262	981	80	1436	60	1472	84	1410	334	845	241	957	1183.5	284.669	81036.3
K00718	0	1517	44	1640	11	2169	23	1767	0	1937	66	1387	1736.17	285.597	81565.8
K00816	0	1517	25.875	1842	28.0417	1801	82.0417	1420	132.125	1115	93.5	1286	1496.83	285.732	81643
K03366	0	1517	195	1070	159	1015	295	939	470	723	404	764	1004.67	285.807	81685.9
K08294	5.5	1424	12.5	2097	16.5	2013	9.5	2000	33.5	1497	10.5	1758	1798.17	285.835	81701.4
K11389	0	1517	253	955	48	1562	232	1031	215	993	231	976	1172.33	285.85	81710.3
K14067	0	1517	64.5	1531	19.25	1936	93.5	1375	0	1937	0	2066	1727	286.05	81824.4
K13490	299	957	65	1522	27	1817	58.5	1536	61.5	1354	30	1557	1457.17	286.592	82135
K07514	1584	613	241.183	971	67.4333	1418	304.742	927	153.2	1076	493.917	700	950.833	287.031	82387
K11073	0	1517	66	1513	157	1020	244	1010	288	893	254	942	1149.17	287.147	82453.4
K02048	267	978	101	1337	428	533	502	713	547	678	449	734	828.833	287.459	82632.6
K10021	25.3333	1272	14.1349	2049	15.1389	2048	18.3294	1838	12.3611	1690	10.1944	1767	1777.33	287.694	82767.9
K04783	5.25	1427	18	1966	11.75	2158	18	1839	35	1487	24.5	1608	1747.5	287.981	82933.1
K06074	0	1517	66	1513	30	1773	112	1310	0	1937	0	2066	1686	288.04	82967.2
K02818	26.4561	1267	27.3147	1818	12.4262	2130	29.5806	1701	19.6098	1606	31.1208	1550	1678.67	288.069	82983.9
K10037	16	1327	19	1949	10	2196	29	1704	11	1712	9	1785	1778.83	288.875	83448.6
K01493	0	1517	228	991	116	1163	114	1301	367	812	391	776	1093.33	289.065	83558.7
K11191	10.0192	1378	12.1577	2105	12.6812	2126	13.6249	1917	14.8168	1662	15.7851	1699	1814.5	289.502	83811.5
K00934	0	1517	153	1173	26	1838	48	1587	0	1937	5	1879	1655.17	289.545	83836.2
K02763	121.485	1097	35.6054	1711	19.9666	1932	38.3298	1637	55.8413	1378	48.0747	1456	1535.17	290.421	84344.6
K13481	2279	510	196	1064	119	1151	229	1035	150	1079	64.5	1396	1039.17	290.543	84415
K10714	0	1517	43	1648	30	1773	132	1256	0	1937	112	1195	1554.33	290.702	84507.9
K00481	0	1517	280	911	172	962	414	786	427	753	403	766	949.167	290.761	84542.2
K01216	0	1517	203	1052	152	1039	100	1345	12	1694	19	1664	1385.17	290.844	84590.2
K13693	0	1517	140	1203	132	1109	209	1073	434	749	421	752	1067.17	290.911	84629
K03648	0	1517	82	1427	85	1308	185	1126	322	853	343	829	1176.67	291.184	84788.3
K12998	0	1517	83	1421	40	1641	73	1464	279	906	196	1036	1330.83	291.251	84827
K04416	23.6667	1281	19.6667	1945	14	2071	10	1977	16.3333	1646	16	1692	1768.67	291.426	84929.1
K00129	842	771	66	1513	56	1501	69	1477	119	1151	68	1381	1299	291.786	85139.2
K14265	60	1201	16	2001	20	1920	16	1866	15	1650	25	1599	1706.17	292.585	85606.2
K03731	0	1517	21.3333	1914	80.3333	1339	48.3333	1585	126.333	1132	119.333	1172	1443.17	292.732	85691.8
K03444	0	1517	33	1740	20.5	1919	119	1290	0	1937	0	2066	1744.83	292.99	85843
K13745	646	835	56	1574	87	1297	99	1351	249	944	258	935	1156	293.072	85891.2
K07094	0	1517	102	1333	49	1555	80	1431	0	1937	0	2066	1639.83	293.247	85993.8
K02781	60	1201	23	1878	18	1968	9	2005	10	1731	10	1770	1758.83	293.471	86125.4
K01520	0	1517	323	844	173	956	353	857	406	775	487	707	942.667	293.517	86152.3
K12339	829.667	779	612.933	541	385.4	580	591.667	629	65.6667	1338	415.6	756	770.5	293.708	86264.3
K08722	0	1517	15	2027	25	1854	34	1672	0	1937	103	1240	1707.83	294.047	86463.8
K13530	14	1338	74	1474	52	1524	109	1321	404	778	230	978	1235.5	294.463	86708.7
K13831	1230.33	679	107.8	1316	60.7333	1471	184.333	1128	275.8	911	283.6	894	1066.5	294.532	86749.1
K04441	8	1398	9.33333	2205	18	1968	9	2005	19.6667	1603	11	1743	1820.33	295.112	87091.1
K02041	756	799	306	870	1210	148	339	882	283	901	290	886	747.667	295.937	87578.7
K00260	0	1517	296	894	185	928	236	1024	67	1327	31	1551	1206.83	296.019	87627
K00429	784	793	165	1144	65	1440	273	978	666	592	322	854	966.833	296.26	87769.8
K08094	3418.33	381	215.8	1017	155.733	1026	285.333	959	856.8	502	767.6	523	734.667	296.287	87785.9
K02224	106	1113	25.5	1843	23.5	1875	17	1851	25	1541	35.5	1523	1624.33	296.884	88140.3
K03445	354	926	37	1703	55	1506	80	1431	132	1119	170	1085	1295	296.89	88143.6
K07432	0	1517	28	1801	31.5	1747	40	1625	121.5	1145	148.5	1115	1491.67	297.105	88271.5
K06446	0	1517	43.5	1646	24.5	1864	76.5	1448	148.5	1082	132.5	1145	1450.33	297.575	88550.7
K06610	3479	377	153	1173	148	1053	226	1039	560	669	389	778	848.167	297.628	88582.6
K00729	3095	413	273	919	104	1207	334	889	782	534	649	587	758.167	297.699	88625
K08200	77	1158	18	1966	21	1909	18	1839	19	1609	25	1599	1680	297.86	88720.8
K07656	1792.4	580	84.2	1408	89.5833	1285	123.133	1279	220.267	989	165.733	1091	1105.33	297.913	88752.3
K10946	0	1517	109	1311	53	1516	76	1451	0	1937	0	2066	1633	297.946	88771.6
K10909	259	983	62.8333	1542	30.5	1764	53	1568	130	1125	97.5	1269	1375.17	297.946	88771.8
K14613	195	1030	48	1616	26	1838	52	1571	99	1208	87	1304	1427.83	298.688	89214.6
K08218	0	1517	193	1073	122	1140	358	851	472	722	405	763	1011	299.047	89429.2
K00811	0	1517	49	1612	11	2169	61	1518	0	1937	66	1387	1690	299.284	89571.2
K04371	10.3333	1377	15.4167	2023	15.5833	2042	6.33333	2081	27.25	1535	17.5	1684	1790.33	299.768	89860.7
K14635	2755	463	175	1117	106.5	1203	242.5	1013	680.5	585	403.5	765	857.667	299.778	89866.7
K11169	0	1517	16	2001	19	1940	24	1752	83	1269	66	1387	1644.33	299.844	89906.3
K04496	0	1517	21	1916	10	2196	63.5	1502	0	1937	42.5	1480	1758	299.917	89950
K07639	11725.2	96	338.417	826	367.5	599	470.917	737	2659	164	996.167	422	474	300.129	90077.2
K03185	2509	490	200	1058	139	1088	564	660	1050	429	889	465	698.333	301.017	90611.5
K11414	0	1517	33	1740	24	1865	59	1531	125	1137	136	1136	1487.67	301.804	91085.5
K02340	65	1195	551	597	577.167	399	698	558	1015	442	1019	412	600.5	302.161	91301.1
K12858	663.143	823	81.3929	1432	31.6786	1746	135.714	1246	101.286	1199	78.1429	1336	1297	302.73	91645.6
K14264	0	1517	24.875	1858	24.5417	1863	81.0417	1424	132.125	1115	93.5	1286	1510.5	303.103	91871.5
K00728	107	1112	277	914	566	407	801	489	646	610	1210	350	647	303.202	91931.2
K00334	0	1517	386.083	770	186.417	925	480.583	725	478.167	719	317.333	858	919	303.71	92239.6
K12811	715.143	812	112.393	1301	35.1786	1701	92.2143	1382	179.286	1039	116.143	1183	1236.33	304.355	92631.9
K12308	193.333	1033	311.833	861	80.1667	1340	218	1049	880	495	559.167	646	904	304.452	92691.2
K08692	0	1517	120.533	1272	66.2	1431	37.6667	1643	0	1937	0	2066	1644.33	304.57	92763.1
K11069	579	854	163.5	1151	654	336	1024	395	729	557	565	641	655.667	304.885	92955.1
K10116	56	1208	13	2079	27	1817	12	1942	19	1609	20	1658	1718.83	305.246	93175
K11938	0	1517	95	1360	52	1524	148	1219	385	795	265	925	1223.33	305.879	93561.9
K01948	138	1082	23	1878	30	1773	25	1744	68	1325	22	1629	1571.83	305.934	93595.8
K06863	0	1517	110	1308	75	1366	35	1664	0	1937	0	2066	1643	306.802	94127.2
K08322	0	1517	51	1600	41	1630	69	1477	278	908	192	1041	1362.17	308.18	94975
K11358	0	1517	118	1280	83	1318	149	1214	0	1937	186	1054	1386.67	308.683	95285.5
K06611	0	1517	23	1878	10	2196	9	2005	54	1386	21	1640	1770.33	308.781	95345.9
K11594	663.143	823	83.4762	1420	31.4286	1755	76.381	1449	101.286	1199	78.1429	1336	1330.33	308.911	95426.3
K13294	18	1308	14	2052	12	2134	10	1977	18	1623	7	1825	1819.83	309.208	95609.4
K02808	17.4561	1313	19.2761	1948	11.2514	2167	22.6719	1777	30.5814	1517	26.0299	1591	1718.83	309.365	95706.6
K02532	0	1517	23	1878	12	2134	97	1359	0	1937	0	2066	1815.17	309.953	96071
K10023	0	1517	22	1901	9	2224	24	1752	55	1382	35	1524	1716.67	310.356	96320.7
K10005	1573	617	67	1510	111	1184	102	1339	205	1009	220	1000	1109.83	310.891	96653.4
K11987	88	1137	24	1862	29	1792	15	1885	72	1313	24	1610	1599.83	310.989	96714.2
K00094	0	1517	29	1787	17	1995	41	1618	0	1937	130	1153	1667.83	311.12	96795.4
K01041	0	1517	85.75	1398	19.25	1936	96	1363	0	1937	0	2066	1702.83	311.138	96807
K03783	0	1517	345	818	128	1119	361	845	467	725	469	715	956.5	311.158	96819.1
K10907	1265.5	671	1814.29	138	911.292	218	802.375	488	260.625	931	412	757	533.833	311.414	96979
K01191	0	1517	325.333	842	269	768	291.667	941	537	690	491	704	910.333	311.459	97006.7
K14335	106	1113	101	1337	56	1501	159	1192	537	690	370	797	1105	311.564	97072.4
K06272	109	1110	83	1421	110	1190	13	1918	33	1501	11	1743	1480.5	311.748	97186.7
K01803	21	1295	736	460	325	673	688	565	797	524	748	532	674.833	311.762	97195.8
K00296	0	1517	10	2176	71	1390	28	1716	0	1937	0	2066	1800.33	311.816	97229.1
K13247	0	1517	65	1522	26	1838	81	1425	0	1937	182	1064	1550.5	311.899	97281.1
K03820	6903	203	365	791	118	1154	431	768	739	553	512	681	691.667	312.277	97516.7
K14501	0	1517	74	1474	28	1802	1	2326	4.5	1823	2.5	1962	1817.33	312.415	97603.1
K12236	0	1517	17	1984	94	1257	21	1799	0	1937	0	2066	1760	312.64	97744
K01219	275	969	188	1078	57	1496	23	1767	126	1133	35	1524	1327.83	312.655	97753.4
K03207	137	1083	25	1848	20	1920	27	1728	52	1397	24	1610	1597.67	312.683	97770.7
K10527	1584	613	88.1833	1386	84.8333	1315	66.075	1490	153.2	1076	113.25	1193	1178.83	312.802	97845.4
K08856	6.28571	1412	13.119	2078	12.9762	2124	11.6667	1952	42.5	1436	6.5	1844	1807.67	313.045	97997.5
K11231	0	1517	79.5	1447	23.6667	1874	76	1451	222.5	985	141.5	1126	1400	313.202	98095.2
K04459	6	1416	18.25	1965	33	1728	35	1664	141.5	1094	83.5	1324	1531.83	313.654	98378.6
K00769	2709	466	114	1293	85	1308	154	1204	131	1121	191	1043	1072.5	313.827	98487.5
K01524	60	1201	134	1221	163.5	996	273.5	976	4	1829	153.5	1110	1222.17	314.015	98605.4
K10017	25.3333	1272	14.1349	2049	13.6389	2088	7.82937	2042	12.3611	1690	10.1944	1767	1818	314.178	98707.6
K00689	360	921	164	1147	76	1362	274	973	690	578	681	562	923.833	314.561	98948.6
K10025	25.3333	1272	14.1349	2049	13.1389	2093	7.82937	2042	12.3611	1690	10.1944	1767	1818.83	315.042	99251.8
K01728	26	1269	513	630	461	502	163	1175	216	992	131	1150	953	315.341	99440
K01753	0	1517	84	1409	68	1406	8	2027	0	1937	0	2066	1727	315.368	99457.2
K00106	19	1303	351.5	809	231	836	76	1451	41	1448	42	1484	1221.83	315.686	99657.4
K01113	3947.5	348	337	827	163.5	996	349	863	1466	318	1344	317	611.5	316.176	99967.5
K02278	1131	697	130.667	1235	42.1667	1621	168.5	1166	265.5	928	229.5	981	1104.67	316.242	100009
K02339	0	1517	65	1522	19	1940	98	1355	141	1095	160	1103	1422	316.395	100106
K03828	6807	210	311	863	169	973	577	648	1810	253	943	442	564.833	316.435	100131
K11201	178.483	1046	27.8234	1814	19.2717	1935	24.9449	1749	35.6178	1485	31.5976	1549	1596.33	317.138	100577
K11540	23.6667	1281	22.0333	1900	10.3333	2195	54.75	1556	14.6667	1665	4.91667	1892	1748.17	317.959	101098
K11943	58	1206	58	1561	53	1516	104	1334	392	785	274	904	1217.67	318.163	101227
K01825	5528.67	260	247.25	963	109.233	1192	240.208	1015	342.667	837	287.917	890	859.5	318.209	101257
K00680	72.5	1176	33.5	1738	89.1667	1286	132.5	1255	325	851	271.5	910	1202.67	318.214	101260
K03692	0	1517	85	1404	25	1854	87	1395	224	983	186	1054	1367.83	318.51	101449
K11606	161	1061	30.5	1773	18.5	1960	21	1799	20	1591	46	1466	1608.33	318.519	101454
K15864	1656.5	602	216.333	1015	701.833	306	1311.33	301	2597.67	170	1775.67	235	438.167	319.077	101810
K00148	1133	696	63	1538	87	1297	64	1500	186	1031	175	1082	1190.67	319.259	101926
K07515	3828.67	360	197.25	1063	88.2333	1290	188.208	1121	270.667	922	213.917	1013	961.5	319.271	101934
K12234	0	1517	343	820	343	636	349	863	245	949	523	672	909.5	319.999	102400
K01522	0	1517	28	1801	75	1366	123	1280	0	1937	0	2066	1661.17	320.226	102545
K01664	160.972	1062	33.7298	1737	23.0682	1879	10.6111	1973	10.25	1728	18.5278	1668	1674.5	320.278	102578
K07824	282	964	38	1696	52	1524	49	1581	235	965	106	1224	1325.67	320.28	102579
K13810	1825.67	576	120	1273	68	1406	139	1240	336.667	840	309	864	1033.17	320.698	102847
K08878	0	1517	8	2234	17	1995	7	2050	45	1427	16	1692	1819.17	321.732	103512
K09696	0	1517	30	1776	45	1588	164	1171	0	1937	0	2066	1675.83	321.954	103654
K14287	0	1517	19.875	1943	23.875	1873	57.875	1541	132.125	1115	93.5	1286	1545.83	322.107	103753
K11436	0	1517	59	1555	27	1817	93	1378	0	1937	199	1032	1539.33	322.303	103879
K02068	33	1249	632	522	354	613	715	540	1299	354	989	425	617.167	322.623	104085
K05342	0	1517	173	1125	80	1341	152	1210	0	1937	180	1068	1366.33	322.703	104137
K10006	359	922	25	1848	54	1511	45	1597	43	1434	111	1196	1418	322.845	104229
K11991	0	1517	43	1648	10.5	2189	93	1378	0	1937	0	2066	1789.17	322.93	104284
K00452	0	1517	162	1152	50	1544	252	1000	428	752	265	925	1148.33	322.937	104288
K10555	0	1517	11	2137	38	1663	107	1327	0	1937	0	2066	1774.5	323.042	104356
K07441	0	1517	23	1878	30.5	1764	30	1696	121.5	1145	148.5	1115	1519.17	323.522	104666
K01666	845	770	91	1372	37	1680	71	1469	150	1079	144	1119	1248.17	323.891	104905
K03653	570	857	29.9167	1784	42.6667	1617	54.1667	1560	76.6667	1289	65	1392	1416.5	324.267	105149
K10200	0	1517	42	1655	53	1516	170	1165	0	1937	0	2066	1642.67	324.345	105199
K00720	0	1517	68	1509	68	1406	95	1368	500	708	214	1011	1253.17	324.794	105491
K00743	352	929	66	1513	29	1792	24	1752	90	1247	69	1379	1435.33	325.127	105707
K14187	1176.87	688	75.7705	1468	51.5449	1530	80.3649	1429	183.276	1032	143.23	1122	1211.5	325.215	105765
K01142	1611	607	144	1196	65.6667	1436	179.333	1140	434.333	748	427	744	978.5	325.216	105766
K00830	0	1517	318	851	147	1060	464	745	697	576	210	1016	960.833	325.252	105789
K10718	0	1517	57	1563	51	1532	172	1163	0	1937	0	2066	1629.67	325.36	105859
K12994	0	1517	406	746	253	801	340	881	540	685	579	631	876.833	325.556	105987
K02764	116.985	1104	27.8554	1813	15.3416	2046	30.9548	1695	41.7163	1446	36.8247	1512	1602.67	325.805	106149
K01466	1155	692	65	1522	166	984	272	980	164	1062	38	1501	1123.5	325.986	106267
K11166	0	1517	158	1162	68	1406	176	1150	0	1937	184	1061	1372.17	326.04	106302
K13483	2060	541	184	1090	134	1103	255	998	1330	349	663	576	776.167	326.301	106473
K10231	4063	341	152	1178	181.5	942	125	1270	306	869	219	1002	933.667	326.495	106599
K00177	1732	585	114	1293	48	1562	116	1297	141	1095	132	1146	1163	326.513	106611
K00880	0	1517	12	2106	30	1773	37	1647	114	1165	69	1379	1597.83	326.527	106620
K06968	0	1517	133	1226	76	1362	304	928	438	743	418	755	1088.5	326.703	106735
K12357	43	1227	64.5	1531	133.5	1104	144.5	1228	624	626	372.5	796	1085.33	326.831	106818
K03021	0	1517	432.889	712	239	823	601.778	620	193.889	1024	148.444	1117	968.833	326.925	106880
K10554	0	1517	52	1596	91	1273	116	1297	0	1937	0	2066	1614.33	327.15	107027
K13484	0	1517	126.5	1249	25	1854	161	1189	204	1013	217	1006	1304.67	327.903	107520
K00842	407	904	39.75	1681	29.5	1788	54	1561	96	1226	84.75	1317	1412.83	327.908	107524
K14155	407	904	39.75	1681	29.5	1788	54	1561	96	1226	84.75	1317	1412.83	327.908	107524
K08348	658.5	829	118	1280	31.5	1747	126	1269	270	923	177	1078	1187.67	328.241	107742
K03817	2157	527	123.5	1260	294	731	645.5	593	1445	324	919	452	647.833	329.391	108498
K00440	214	1015	42	1655	17	1995	73	1464	75	1303	46	1466	1483	329.788	108760
K03288	1253	673	75	1470	49	1555	125	1270	245	949	128	1155	1178.67	329.803	108770
K08679	0	1517	218	1011	39	1652	223	1043	319	854	250	944	1170.17	330.174	109015
K08793	5	1429	11	2137	10	2196	12	1942	37	1474	16	1692	1811.67	330.246	109063
K11051	32	1250	12	2106	18	1968	8	2027	20	1591	24	1610	1758.67	330.278	109084
K10535	1651	603	259	942	125	1129	703	551	1952	234	965	435	649	330.451	109198
K05395	0	1517	328.5	838	151.5	1042	344.5	872	599.5	645	603	618	922	330.795	109425
K08683	0	1517	84	1409	67.5	1417	191.5	1110	0	1937	220.5	999	1398.17	330.85	109462
K03814	1437	637	268	930	62	1458	94	1374	318	855	86	1309	1093.83	331.659	109997
K01494	0	1517	362	795	334	655	605	615	427	753	347	826	860.167	331.822	110106
K01837	1305.5	665	97.1667	1352	38.5	1661	162	1180	180.5	1034	158	1106	1166.33	332.217	110368
K00405	1006.67	725	135.5	1215	57.6667	1492	214.333	1058	419.667	762	573.833	636	981.333	332.965	110865
K07508	0	1517	134	1221	31.5	1747	179.5	1139	331	846	218	1004	1245.67	333.19	111016
K03257	132.5	1088	27.5	1815	20	1920	21.5	1796	78	1283	42.5	1480	1563.67	333.513	111231
K13025	132.5	1088	27.5	1815	20	1920	21.5	1796	78	1283	42.5	1480	1563.67	333.513	111231
K10117	1872	564	84	1409	111	1184	189	1117	563	667	403	766	951.167	333.544	111252
K07511	449.5	887	23.5	1872	47	1569	33.5	1677	50	1407	33	1533	1490.83	334.508	111895
K13004	198	1027	53	1591	19	1940	36	1653	87	1261	103	1240	1452	334.639	111983
K00964	0	1517	211.333	1028	113.667	1173	119	1290	0	1937	140.667	1127	1345.33	334.864	112134
K16018	0	1517	19.5	1946	28	1802	67.5	1485	171.5	1049	103	1240	1506.5	335.077	112276
K01213	572	856	144	1196	67	1420	17	1851	90	1247	36	1516	1347.67	335.197	112357
K13117	1140	694	126.333	1250	74	1368	65.5	1494	441	738	238	966	1085	335.275	112409
K08227	0	1517	69	1496	25	1854	164	1171	0	1937	0	2066	1673.5	336.028	112915
K09692	400	909	32	1754	26	1838	31	1691	41	1448	40	1488	1521.33	336.047	112928
K08855	6.28571	1412	10.119	2175	26.9762	1831	3.66667	2173	42.5	1436	6.5	1844	1811.83	336.11	112970
K00875	0	1517	61	1549	22	1900	164	1171	0	1937	0	2066	1690	336.35	113131
K00578	21	1295	18	1966	8	2268	14	1903	19	1609	19	1664	1784.17	336.359	113137
K00655	0	1517	15	2027	65	1440	119.5	1289	0	1937	0	2066	1712.67	336.482	113220
K03843	308	952	33	1740	23	1880	33	1679	62	1350	60	1403	1500.67	336.527	113250
K10233	0	1517	122	1266	190	915	118	1294	0	1937	73	1355	1380.67	336.529	113251
K01186	121	1098	552.5	594	1645.5	97	878.5	461	1483	315	931.5	445	501.667	336.928	113521
K08174	2037	545	179	1101	85	1308	200	1092	702	574	649	587	867.833	336.984	113558
K12647	287	960	32	1754	21	1909	46	1590	65	1342	21	1640	1532.5	337.557	113945
K01230	0	1517	557	589	138	1091	439	764	254	938	98	1265	1027.33	337.572	113955
K09994	2961	434	248	960	141	1081	135	1247	1022	441	258	935	849.667	337.826	114126
K08171	0	1517	30	1776	103	1210	7	2050	0	1937	0	2066	1759.33	337.896	114173
K13006	0	1517	22	1901	21.5	1907	164	1171	0	1937	0	2066	1749.83	338.173	114361
K03002	0	1517	421.889	730	216	864	584.778	633	98.8889	1211	110.444	1197	1025.33	338.483	114571
K03010	0	1517	421.889	730	216	864	584.778	633	98.8889	1211	110.444	1197	1025.33	338.483	114571
K03044	0	1517	421.889	730	216	864	584.778	633	98.8889	1211	110.444	1197	1025.33	338.483	114571
K03045	0	1517	421.889	730	216	864	584.778	633	98.8889	1211	110.444	1197	1025.33	338.483	114571
K13798	0	1517	421.889	730	216	864	584.778	633	98.8889	1211	110.444	1197	1025.33	338.483	114571
K13002	1422	639	202	1054	65	1440	134	1251	651	604	356	815	967.167	338.943	114882
K10772	163	1060	40	1675	18.5	1960	29	1704	89	1254	86.5	1308	1493.5	338.989	114914
K14541	171.333	1052	26.75	1827	15.75	2039	35.6667	1661	42.1667	1440	21.1667	1639	1609.67	339.068	114967
K05557	0	1517	84	1409	133	1106	121	1285	0	1937	231	976	1371.67	339.635	115352
K08475	4492.5	317	284	907	113	1175	355	853	1373.5	338	614	612	700.333	339.812	115472
K00337	270	974	25.0333	1847	26	1838	98.3333	1354	86.45	1265	47.8667	1461	1456.5	340.011	115608
K01259	2225	516	1066.33	318	2133	62	2830.33	109	335	842	352.333	819	444.333	340.07	115647
K00710	63	1198	265	935	141	1081	319	908	1173	394	1015	414	821.667	340.079	115654
K11751	260	982	28.6667	1798	28.95	1798	41.6	1617	104	1190	87.3	1303	1448	340.09	115661
K11229	12	1349	9	2208	13	2094	14	1903	33	1501	21	1640	1782.5	340.609	116015
K03019	0	1517	88	1387	109	1193	84	1410	0	1937	0	2066	1585	341.579	116676
K00234	0	1517	513.667	629	282.333	743	565	658	213.667	996	143.667	1121	944	341.697	116757
K01761	0	1517	427	721	297	725	343	876	495	712	702	552	850.5	342.251	117136
K02750	34	1243	19.9485	1942	9.49625	2221	21.857	1790	32.6381	1511	23.8808	1615	1720.33	342.759	117484
K14581	908.5	750	49.5	1608	39.5	1649	104.5	1333	156.5	1074	147	1118	1255.33	344.233	118497
K06609	0	1517	19	1949	34	1713	28	1716	258	934	44	1474	1550.5	346.308	119929
K01192	0	1517	154	1170	79	1351	71	1469	0	1937	0	2066	1585	346.504	120065
K01028	0	1517	127.75	1246	43.25	1607	173.5	1160	429.5	751	328	839	1186.67	346.615	120142
K14521	0	1517	31.5	1761	53	1516	96.5	1360	0	1937	260	932	1503.83	346.921	120354
K03046	73	1172	870.764	393	464.5	499	631.778	598	150.889	1078	161.444	1099	806.5	346.949	120374
K12945	0	1517	15	2027	8	2268	36	1653	0	1937	78	1339	1790.17	347.264	120592
K16254	0	1517	204	1049	66	1432	346	869	526	699	411	760	1054.33	347.552	120793
K01197	0	1517	393	762	271	765	296	938	30	1518	121	1168	1111.33	347.902	121036
K01762	73	1172	20	1932	10	2196	19	1826	22	1565	13	1724	1735.83	348.022	121119
K10621	0	1517	26	1832	155	1028	92	1383	276	909	164	1094	1293.83	348.159	121215
K01667	0	1517	160	1156	68	1406	191	1112	0	1937	230	978	1351	348.784	121650
K02782	65.5	1190	14	2052	11.5	2161	9	2005	9	1748	10.5	1758	1819	349.357	122050
K09065	0	1517	84	1409	18	1968	148	1219	0	1937	0	2066	1686	349.372	122061
K00303	202	1024	1480	188	1274.5	137	1663.5	220	2704.5	159	2540.5	147	312.5	349.869	122408
K08156	1404	643	136	1211	82	1328	269	983	856	503	670	572	873.333	350.362	122754
K13853	546	863	61.6086	1545	40.9711	1637	17.6364	1847	109	1171	65.3636	1390	1408.83	351.41	123489
K10560	0	1517	60	1551	15	2049	79	1436	0	1937	172	1083	1595.5	351.717	123705
K13503	137	1083	28	1801	16.5	2013	45.5	1593	83	1269	83.5	1324	1513.83	351.993	123899
K13926	207.667	1021	27	1819	26	1838	57	1542	140.667	1099	85	1312	1438.5	352.324	124132
K01833	132	1090	29	1787	22.5	1897	14	1903	69	1321	87	1304	1550.33	353.764	125149
K14159	0	1517	125.5	1253	51	1532	161	1189	0	1937	0	2066	1582.33	354.879	125939
K11198	23.55	1285	9.41707	2203	10.4749	2193	14.4409	1901	16.7012	1640	17.8269	1682	1817.33	354.966	126001
K11199	23.55	1285	9.41707	2203	10.4749	2193	14.4409	1901	16.7012	1640	17.8269	1682	1817.33	354.966	126001
K00315	0	1517	405	749	216	864	777	509	122	1143	402	768	925	355.075	126078
K02745	34	1243	30.8333	1772	7.33333	2320	27.6667	1725	20.5	1587	31.6667	1548	1699.17	356.35	126985
K06209	94	1127	23	1878	11.5	2161	12	1942	20	1591	13	1724	1737.17	356.445	127053
K01639	0	1517	61.5	1546	13.5	2089	152.5	1208	0	1937	0	2066	1727.17	356.732	127257
K01552	0	1517	65	1522	125	1129	106	1331	0	1937	0	2066	1583.67	356.735	127260
K11076	232	1002	180.333	1098	47	1569	328.5	895	668	590	577	633	964.5	357.665	127924
K00201	74	1166	15	2027	13	2094	63.3333	1503	38.3333	1467	36.3333	1515	1628.67	358.919	128823
K01900	0	1517	176.7	1112	64.45	1447	93.5	1375	0	1937	0	2066	1575.67	359.511	129248
K03669	0	1517	112	1302	48	1562	233	1028	446	734	380	788	1155.17	359.544	129272
K07701	190.667	1036	25.4167	1845	17.5833	1991	28.25	1715	71.6667	1315	59.3333	1413	1552.5	359.69	129377
K09667	1375	648	316	854	961	202	3673	78	14042	11	8552	22	302.5	359.91	129535
K05286	273	970	55	1581	26	1838	96	1363	246	947	162	1095	1299	359.973	129580
K04098	2324.5	506	68.5	1502	69.5	1398	110	1317	194.5	1022	107.5	1219	1160.67	360.138	129699
K13832	0	1517	57	1563	8.5	2260	103	1336	0	1937	0	2066	1779.83	360.621	130048
K03846	0	1517	10	2176	9	2224	21	1799	53	1393	38	1501	1768.33	360.631	130055
K07260	0	1517	131	1234	121	1141	124	1275	0	1937	297	883	1331.17	360.882	130236
K11787	1703.67	589	139.15	1207	55.6333	1505	212	1063	40.3333	1452	33	1533	1224.83	362.176	131171
K01814	0	1517	605.75	544	340.5	644	404	797	621	628	561	645	795.833	362.622	131495
K03393	0	1517	121	1270	40	1641	178	1141	0	1937	0	2066	1595.33	362.973	131749
K01437	0	1517	29	1787	30	1773	131	1257	0	1937	226	987	1543	363.12	131856
K13001	4035	344	210	1030	91	1273	389	813	1001	449	760	528	739.5	363.306	131992
K12987	0	1517	521	624	166	984	480	726	795	526	512	681	843	364.016	132508
K00114	0	1517	114.5	1292	88	1292	395.5	807	795	526	205	1023	1076.17	364.819	133093
K11354	14117	70	846	409	144	1074	779	506	2744	158	1902	216	405.5	365.166	133346
K01721	0	1517	511	632	276	758	687	566	419	763	729	540	796	365.433	133541
K01184	30	1255	69	1496	59	1479	178	1141	655	601	380	788	1126.67	365.579	133648
K10150	829.667	779	68.9333	1501	26.4	1836	101.667	1342	65.6667	1338	198.6	1033	1304.83	367.014	134699
K01644	0	1517	115	1286	37.6667	1676	188.333	1118	0	1937	0	2066	1600	367.236	134862
K14450	0	1517	115	1286	37.6667	1676	188.333	1118	0	1937	0	2066	1600	367.236	134862
K11623	2671.5	471	179	1101	109	1193	430	769	1522.5	311	922	448	715.5	367.27	134887
K03269	0	1517	123	1262	67	1420	218	1049	0	1937	274	904	1348.17	367.314	134920
K08801	0	1517	74.5	1471	211	874	197.75	1098	0	1937	84	1320	1369.5	367.64	135160
K13896	1441.67	636	52.5	1594	39.5833	1648	78.5	1438	101.083	1203	90.25	1296	1302.5	367.931	135374
K11080	273	970	17	1984	24	1865	26	1735	50	1407	39	1494	1575.83	368.181	135557
K13355	0	1517	135	1216	98	1233	186	1124	0	1937	304	871	1316.33	368.19	135564
K11170	4603	313	221	1006	128	1119	277	966	1560	306	781	513	703.833	368.738	135968
K13648	0	1517	14	2052	9	2224	23	1767	74	1305	60	1403	1711.33	368.76	135984
K14579	0	1517	96	1356	29	1792	197	1099	0	1937	0	2066	1627.83	368.881	136073
K13498	0	1517	122.333	1265	29.8333	1787	175.333	1152	0	1937	0	2066	1620.67	369.581	136590
K00936	65.3333	1194	17.25	1983	8	2268	14.8333	1897	16.6667	1642	24.8333	1605	1764.83	370.061	136945
K03777	87	1139	1476	190	678	322	1660	222	1874	245	1878	217	389.167	370.081	136960
K03027	76	1160	14	2052	9	2224	19	1826	16	1647	4	1905	1802.33	370.933	137591
K14083	0	1517	670	491	289	735	737	527	356	820	393	774	810.667	371.138	137743
K02080	2206	520	240	972	71	1390	473	733	1031	435	877	469	753.167	371.537	138040
K10217	889.25	754	44.5	1637	27.5	1812	69.5	1475	101.25	1202	94	1284	1360.67	372.084	138446
K02377	198	1027	440	705	167	981	414	786	44	1428	20	1658	1097.5	372.296	138604
K06116	163.5	1059	16.5	1997	33	1728	38.5	1635	136	1105	80.5	1330	1475.67	372.309	138614
K01616	115	1105	11	2137	19	1940	36.5	1650	51	1401	38.5	1499	1622	373.736	139678
K00286	0	1517	360	798	301	717	426	772	58	1369	57	1427	1100	373.806	139731
K00693	160	1063	23.5	1872	23	1880	10.5	1975	78.5	1282	46	1466	1589.67	374.117	139963
K03579	0	1517	380.2	777	263.5	781	711.6	543	765	540	671	571	788.167	374.227	140046
K01270	156	1068	19	1949	91	1273	11	1956	82	1273	55	1433	1492	375.053	140665
K00210	0	1517	384.29	772	244.377	816	422.167	779	761.5	541	919.778	451	812.667	375.097	140698
K05832	0	1517	179	1101	53	1516	130	1258	0	1937	0	2066	1565.83	375.135	140726
K00466	990	728	52	1596	46	1580	107	1327	300	879	249	947	1176.17	375.172	140754
K08969	1518	626	40	1675	51	1532	64	1500	90	1247	117	1180	1293.33	375.677	141133
K00540	0	1517	71.5	1487	57.25	1495	0	2389	0	1937	0	2066	1815.17	375.805	141230
K00895	0	1517	568	572	312	696	670.5	573	750	545	558	647	758.333	375.882	141287
K04015	0	1517	690	483	187	923	576	649	687	580	492	702	809	376.836	142005
K00544	0	1517	101	1337	137	1095	102	1339	0	1937	0	2066	1548.5	377.893	142803
K06858	0	1517	76	1463	62	1458	240	1016	0	1937	0	2066	1576.17	377.94	142839
K08307	0	1517	88	1387	42.5	1618	0	2389	0	1937	0	2066	1819	378.962	143612
K00552	0	1517	11	2137	15	2049	39	1631	0	1937	136	1136	1734.5	378.984	143629
K01476	0	1517	549	601	576	402	391	810	416	766	455	728	804	379.061	143688
K09880	0	1517	43	1648	60	1472	214	1059	203	1014	556	650	1226.67	381.546	145577
K08188	79	1153	18	1966	10	2196	16	1866	40	1454	32	1544	1696.5	381.658	145663
K02433	491.5	878	23.5833	1871	29.25	1791	41.75	1616	97.5	1222	95.25	1280	1443	381.799	145770
K01429	1868	566	83.8333	1416	42.25	1619	161.333	1186	313.667	859	224.667	989	1105.83	382.614	146393
K14048	1868	566	83.8333	1416	42.25	1619	161.333	1186	313.667	859	224.667	989	1105.83	382.614	146393
K13501	387.722	915	43.6465	1645	24.6515	1862	13.8611	1915	89.1667	1252	57.2778	1425	1502.33	383.044	146723
K13183	1153	693	45	1631	31	1757	95	1368	133	1108	106	1224	1296.83	383.161	146813
K16157	0	1517	88	1387	46	1580	0	2389	0	1937	0	2066	1812.67	383.286	146908
K05864	432.5	894	83.8333	1416	339.5	646	594.5	625	1443	325	837.5	493	733.167	383.59	147141
K02058	102	1119	1502	185	1617	100	2133	162	1687	280	1794	229	345.833	383.632	147173
K15036	0	1517	88	1387	25	1854	214.667	1055	0	1937	0	2066	1636	383.861	147350
K08191	0	1517	630	525	135	1100	630	599	646	610	385	784	855.833	384.127	147553
K02765	113.318	1107	20.9968	1929	9.54033	2217	22.4836	1779	36.633	1478	28.4219	1574	1680.67	384.847	148107
K02852	0	1517	172	1128	120	1145	111	1314	0	1937	356	815	1309.33	385.062	148273
K05772	0	1517	50	1604	76	1362	0	2389	0	1937	0	2066	1812.5	386.227	149172
K01969	0	1517	639.667	515	342	638	894	449	468	724	381	787	771.667	386.235	149177
K15019	0	1517	85.5	1400	51	1532	0	2389	0	1937	0	2066	1806.83	386.802	149616
K08235	0	1517	11	2137	9	2224	26	1735	94	1231	36	1516	1726.67	387.249	149962
K02312	0	1517	15.3333	2024	4	2493	19.3333	1824	33.3333	1498	28.6667	1571	1821.17	387.826	150409
K04776	0	1517	15.3333	2024	4	2493	19.3333	1824	33.3333	1498	28.6667	1571	1821.17	387.826	150409
K13479	0	1517	53	1591	77	1360	0	2389	0	1937	0	2066	1810	388.128	150643
K10240	367	919	20	1932	26	1838	66	1491	94	1231	101	1251	1443.67	388.286	150766
K07785	0	1517	132	1232	125	1129	17	1851	0	1937	0	2066	1622	388.581	150995
K08157	0	1517	30	1776	18	1968	33	1679	343	836	38	1501	1546.17	388.752	151128
K11533	0	1517	21	1916	36	1692	122	1282	241	955	233	974	1389.33	389.346	151590
K03940	165	1057	17.5	1980	10.5	2189	35.5	1662	15	1650	33	1533	1678.5	389.879	152006
K00306	0	1517	195	1070	96.5	1246	23	1767	0	1937	0	2066	1600.5	392.866	154344
K09666	43	1227	19	1949	8	2268	15	1885	47	1421	45	1472	1703.67	393.02	154465
K13893	8806.5	147	176	1113	97.5	1238	226.5	1038	438	743	453	730	834.833	393.379	154747
K10552	0	1517	22	1901	117	1161	156	1200	0	1937	0	2066	1630.33	393.806	155083
K14578	40	1234	6.5	2303	12	2134	12	1942	24	1550	15	1702	1810.83	394.077	155297
K00430	7250.5	194	277.333	913	86.8333	1302	386	818	1059.5	426	718	544	699.5	394.244	155429
K01499	0	1517	107	1318	41	1630	0	2389	0	1937	0	2066	1809.5	394.263	155444
K10199	92	1130	12	2106	10	2196	7	2050	12	1694	14	1711	1814.5	394.904	155950
K01229	233	1001	13	2079	19	1940	9	2005	5	1811	18	1670	1751	395.09	156096
K05526	0	1517	98	1348	50	1544	0	2389	0	1937	0	2066	1800.17	396.579	157275
K01656	387.722	915	34.6465	1726	22.6515	1896	13.8611	1915	89.1667	1252	57.2778	1425	1521.5	396.66	157340
K01199	2080	539	232	984	64	1449	149	1214	901	488	613	613	881.167	396.827	157472
K00432	4704	304	285	906	82	1328	300	933	1284	367	818	500	723	398.909	159128
K13034	5462.5	262	212.6	1026	66.9	1427	307.5	925	709.5	569	387.1	781	831.667	399.244	159396
K06125	0	1517	121	1270	51	1532	421	780	555	671	425	748	1086.33	399.659	159727
K13184	0	1517	204.2	1046	98.3333	1230	383.267	823	0	1937	184.333	1058	1268.5	400.603	160483
K13185	0	1517	204.2	1046	98.3333	1230	383.267	823	0	1937	184.333	1058	1268.5	400.603	160483
K14442	0	1517	204.2	1046	98.3333	1230	383.267	823	0	1937	184.333	1058	1268.5	400.603	160483
K13420	65.5	1190	14.5	2045	6.83333	2356	12.5	1936	20	1591	10.5	1758	1812.67	401.058	160848
K13428	65.5	1190	14.5	2045	6.83333	2356	12.5	1936	20	1591	10.5	1758	1812.67	401.058	160848
K08178	0	1517	144	1196	20	1920	145	1224	397	782	222	996	1272.5	401.069	160857
K10710	0	1517	111	1304	45	1588	0	2389	0	1937	0	2066	1800.17	401.869	161499
K13419	100.5	1123	7.75	2260	19.25	1936	19.75	1819	34.5	1493	44	1474	1684.17	402.196	161761
K05850	0	1517	124.5	1257	32	1739	0	2389	0	1937	0	2066	1817.5	403.303	162654
K08310	0	1517	106	1323	51	1532	0	2389	0	1937	0	2066	1794	403.899	163134
K03784	0	1517	52	1596	88	1292	0	2389	0	1937	0	2066	1799.5	404.033	163243
K03649	0	1517	191	1076	109	1193	227	1037	0	1937	368	807	1261.17	404.389	163531
K03937	90	1135	15.3333	2024	8.66667	2258	15	1885	30	1518	30.3333	1556	1729.33	404.595	163697
K01913	0	1517	115.667	1285	43.3333	1606	0	2389	0	1937	0	2066	1800	404.82	163879
K06969	0	1517	243	966	141.5	1080	534	688	807.5	517	979	431	866.5	405.538	164461
K08224	0	1517	350	811	304	711	342	877	23	1557	34	1528	1166.83	405.88	164739
K03390	84	1144	13.9	2072	48.3	1561	116.8	1296	240.6	957	159	1105	1355.83	406.307	165085
K10793	0	1517	110	1308	51	1532	0	2389	0	1937	0	2066	1791.5	407.428	165998
K03291	0	1517	66	1513	83	1318	0	2389	0	1937	0	2066	1790	407.585	166126
K11959	0	1517	135	1216	147	1060	584	640	280	904	1145	377	952.333	407.641	166171
K09574	1384	647	186	1083	362	603	2087	170	5531	53	4001	85	440.167	407.814	166312
K06141	411	901	46	1625	16	2018	50	1579	127	1130	114	1187	1406.67	407.822	166319
K01783	0	1517	820	427	379	583	837	475	684	582	647	590	695.667	407.981	166449
K09571	1329	660	195.333	1068	826	247	2032	176	8265	29	4764	60	373.333	408.995	167277
K00075	0	1517	633	518	341	641	735	528	857	501	938	443	691.333	409.604	167775
K01026	0	1517	74	1474	82	1328	0	2389	0	1937	0	2066	1785.17	410.92	168855
K05879	0	1517	207	1037	247	811	183	1132	0	1937	201	1028	1243.67	410.93	168863
K07559	204	1023	40	1675	11	2169	32	1686	102	1196	70	1375	1520.67	411.288	169158
K12820	0	1517	121.833	1267	143.9	1076	578.5	645	19	1609	9	1785	1316.5	413.872	171290
K00948	0	1517	515	628	322	679	911	439	983	454	888	466	697.167	413.874	171292
K10018	741	808	32	1754	19	1940	45	1597	117	1157	71	1372	1438	414.091	171472
K00851	0	1517	130.5	1236	39.5	1649	0	2389	0	1937	0	2066	1799	414.108	171485
K00194	0	1517	123	1262	47	1569	0	2389	0	1937	0	2066	1790	414.425	171748
K01663	68.4722	1185	884.73	385	376.502	585	1103.29	363	62.5667	1349	537.528	664	755.167	416.048	173096
K12835	663.143	823	44.8929	1636	17.1786	1992	80.2143	1430	160.786	1070	104.643	1238	1364.83	416.584	173543
K01249	486	880	1115.25	305	631	355	86.5	1399	221	986	235	971	816	417.265	174110
K08965	0	1517	92	1367	72	1388	0	2389	0	1937	0	2066	1777.33	417.297	174137
K06208	0	1517	87	1394	77	1360	0	2389	0	1937	0	2066	1777.17	417.575	174369
K08728	0	1517	153	1173	117	1161	185	1126	0	1937	0	2066	1496.67	417.917	174655
K00571	0	1517	120	1273	65.5	1437	212	1063	807.5	517	587	628	1072.5	418.782	175378
K01940	0	1517	876.5	390	500	472	875	463	411	770	343.5	828	740	420.339	176685
K07509	0	1517	152.5	1177	38	1663	265	987	0	1937	0	2066	1557.83	420.859	177123
K01428	0	1517	229.5	988	98.5	1229	114	1301	0	1937	0	2066	1506.33	421.084	177312
K01963	0	1517	88	1387	13	2094	214.667	1055	0	1937	0	2066	1676	421.755	177878
K06103	14	1338	47	1623	316	687	16	1866	26	1537	11	1743	1465.67	421.816	177929
K05825	0	1517	80	1436	86	1305	0	2389	0	1937	0	2066	1775	421.973	178061
K00322	0	1517	133	1226	61.8	1462	288	946	0	1937	0	2066	1525.67	422.16	178219
K00323	0	1517	133	1226	61.8	1462	288	946	0	1937	0	2066	1525.67	422.16	178219
K00324	0	1517	133	1226	61.8	1462	288	946	0	1937	0	2066	1525.67	422.16	178219
K00325	0	1517	133	1226	61.8	1462	288	946	0	1937	0	2066	1525.67	422.16	178219
K13178	0	1517	7	2271	9.5	2218	14	1903	86.5	1264	52.5	1446	1769.83	422.946	178883
K00354	0	1517	160	1156	66.5	1429	263.5	989	0	1937	0	2066	1515.67	422.999	178928
K01471	506.5	872	16	2001	15.5	2043	37	1647	32	1512	21	1640	1619.17	423.411	179277
K10539	190	1037	13.1833	2076	16.2333	2017	40.1667	1624	98.6333	1218	65	1392	1560.67	423.772	179583
K16177	154	1070	10	2176	8	2268	26	1735	9	1748	8	1807	1800.67	424.329	180055
K01427	0	1517	277	914	132.75	1107	400	801	0	1937	58	1421	1282.83	424.494	180195
K02195	0	1517	940	359	452	516	946	426	633	621	600	619	676.333	424.769	180429
K10238	87	1139	11.5	2134	8.5	2260	17	1851	42	1441	23	1621	1741	424.903	180543
K00669	1629	604	40	1675	68	1406	74	1461	434	749	184	1061	1159.33	425.252	180839
K05546	0	1517	9	2208	15	2049	11	1956	179	1040	18	1670	1740	425.627	181158
K00034	0	1517	179.25	1099	117.833	1157	174.75	1154	0	1937	0	2066	1488.33	426.372	181793
K13937	0	1517	179.25	1099	117.833	1157	174.75	1154	0	1937	0	2066	1488.33	426.372	181793
K03953	0	1517	88.6667	1383	388.667	573	261.333	992	708.333	571	620	606	940.333	427.618	182857
K08071	0	1517	13	2079	11	2169	40.5	1623	143.5	1093	95.5	1279	1626.67	428.122	183289
K06258	1243	677	35	1713	25	1854	69	1477	138	1102	84	1320	1357.17	428.238	183388
K08168	1336	656	55	1581	33	1728	100	1345	289	892	272	907	1184.83	429.008	184048
K12567	444	888	111	1304	47	1569	41	1618	652	603	388	779	1126.83	429.086	184115
K06044	0	1517	185	1086	98	1233	201	1089	0	1937	0	2066	1488	429.501	184471
K00757	0	1517	143	1200	168	977	124	1275	0	1937	0	2066	1495.33	430.264	185127
K00151	597.25	848	32.5	1750	12.5	2127	37.5	1644	65.25	1341	54	1436	1524.33	430.649	185459
K05688	0	1517	12	2106	14.5	2070	7	2050	189	1028	2	1974	1790.83	432.407	186976
K00053	0	1517	899	379	399	557	1054	380	856	503	677	566	650.333	432.514	187069
K00762	0	1517	643.333	511	413.5	546	800	492	1063	422	1178.67	364	642	433.633	188037
K03216	0	1517	208	1033	43	1608	220	1046	0	1937	0	2066	1534.5	433.668	188068
K05777	0	1517	700	477	388	574	125	1270	60	1359	106	1224	1070.17	434.675	188942
K02626	0	1517	152	1178	45	1588	0	2389	0	1937	0	2066	1779.17	434.916	189152
K13713	0	1517	208	1033	87.6667	1296	206.667	1080	0	1937	0	2066	1488.17	435.173	189376
K13890	2197	522	148.5	1186	34	1713	517.5	701	272.5	920	513	680	953.667	437.44	191354
K00344	0	1517	228.667	989	130.833	1114	114	1301	0	1937	0	2066	1487.33	438.262	192074
K11788	1703.67	589	87.8167	1393	24.9667	1861	212	1063	40.3333	1452	33	1533	1315.17	438.423	192215
K01222	17	1320	276	917	185	928	21	1799	7	1776	6	1854	1432.33	438.838	192579
K01715	0	1517	382	774	241	818	782	503	59	1364	35	1524	1083.33	439.068	192781
K12812	231.5	1003	26.5	1828	8.25	2265	21.75	1791	65.75	1334	38	1501	1620.33	439.358	193035
K13131	231.5	1003	26.5	1828	8.25	2265	21.75	1791	65.75	1334	38	1501	1620.33	439.358	193035
K13182	231.5	1003	26.5	1828	8.25	2265	21.75	1791	65.75	1334	38	1501	1620.33	439.358	193035
K13482	18067	51	224	999	73	1380	274	973	408	773	270.5	912	848	439.632	193276
K00620	1210.5	684	42.5	1654	20.8667	1917	184	1129	131.5	1120	131.6	1148	1275.33	439.672	193311
K09001	0	1517	231	986	56	1501	214	1059	0	1937	0	2066	1511	440.356	193913
K11961	0	1517	77	1454	10	2196	173	1161	253	939	119	1173	1406.67	440.71	194225
K11637	187.833	1039	14.25	2048	11.4167	2166	24.8333	1750	72.25	1312	58.5	1418	1622.17	440.772	194280
K12999	308	952	23	1878	8	2268	29	1704	38	1468	36	1516	1631	441.122	194588
K03148	0	1517	885	384	458	508	871	465	1200	384	903	461	619.833	442.233	195570
K08196	0	1517	143	1200	61	1466	0	2389	0	1937	0	2066	1762.5	442.641	195931
K00365	0	1517	93	1364	239	823	56	1545	0	1937	0	2066	1542	442.692	195976
K11154	815	784	23	1878	23	1880	31	1691	133	1108	49	1451	1465.33	443.909	197055
K12267	1892.67	561	2898.17	72	1292.83	135	3384.33	89	204.167	1012	225.167	988	476.167	444.056	197186
K08485	787	792	14	2052	25	1854	17	1851	23	1557	18	1670	1629.33	444.133	197254
K00972	0	1517	91	1372	95.3333	1251	0	2389	0	1937	0	2066	1755.33	444.781	197830
K01807	0	1517	201	1057	104	1207	217	1052	0	1937	0	2066	1472.67	444.957	197987
K00435	0	1517	27	1819	92	1268	329	894	0	1937	0	2066	1583.5	445.556	198520
K00187	333	931	24	1862	12	2134	9	2005	55	1382	22	1629	1657.17	445.902	198829
K01925	0	1517	749	457	345	632	1047	384	1129	403	1154	373	627.667	446.041	198953
K01694	0	1517	302	873	161.6	1001	364	841	0	1937	269.2	917	1181	446.54	199398
K01695	0	1517	302	873	161.6	1001	364	841	0	1937	269.2	917	1181	446.54	199398
K06001	0	1517	302	873	161.6	1001	364	841	0	1937	269.2	917	1181	446.54	199398
K05601	180	1044	1163	277	268	771	79.3333	1434	82.6667	1271	59.6667	1407	1034	446.68	199523
K00140	0	1517	874	391	602	380	1195	326	717	564	596	621	633.167	447.925	200637
K02464	1386	645	30.3333	1774	22.8333	1892	86	1400	60	1359	122.5	1166	1372.67	448.089	200784
K01847	0	1517	642.4	513	361.9	605	58	1537	99	1208	88	1298	1113	448.175	200861
K03043	0	1517	847.764	406	426.5	534	584.778	633	98.8889	1211	110.444	1197	916.333	450.178	202660
K13797	0	1517	847.764	406	426.5	534	584.778	633	98.8889	1211	110.444	1197	916.333	450.178	202660
K00002	0	1517	208.5	1031	112.5	1177	211	1070	0	1937	0	2066	1466.33	450.334	202801
K02840	0	1517	181	1097	83	1318	163	1175	0	1937	653	586	1271.67	450.554	202999
K09011	0	1517	87	1394	39	1652	485	722	116	1160	762	526	1161.83	451.231	203610
K00107	0	1517	108	1314	92	1268	0	2389	0	1937	0	2066	1748.5	451.628	203968
K03578	0	1517	220.7	1008	111	1184	205.6	1083	0	1937	0	2066	1465.83	451.756	204084
K01843	0	1517	550	599	188	920	897	446	1549	307	1011	417	701	452.8	205028
K01679	0	1517	921	371	451	517	1148	341	369	809	1034	408	660.5	452.964	205177
K01458	0	1517	207	1037	114	1170	217	1052	0	1937	0	2066	1463.17	453.309	205489
K13602	2133	530	62	1543	38	1663	184	1129	420	760	353	818	1073.83	453.867	205995
K03762	0	1517	848	405	484	483	1207	322	1181	392	910	460	596.5	454.462	206536
K13982	663.143	823	38.4762	1692	11.4286	2165	76.381	1449	101.286	1199	78.1429	1336	1444	455.785	207740
K01470	0	1517	919	372	406	551	960	421	1183	391	1260	334	597.667	456.447	208344
K14081	805	789	20	1932	16	2018	41	1618	74	1305	84	1320	1497	457.114	208953
K01518	175	1048	1107	308	531	441	1036	391	58	1369	1554	267	637.333	457.999	209763
K13500	0	1517	251	957	92	1268	216	1054	0	1937	0	2066	1466.5	458.796	210494
K02474	0	1517	258	943	50	1544	310	922	938	473	720	543	990.333	460.125	211715
K01696	0	1517	324	843	184.6	933	386	818	0	1937	269.2	917	1160.83	460.262	211841
K00143	0	1517	655	504	288	737	610	612	2094	222	1224	341	655.5	460.543	212100
K01516	0	1517	1067.5	316	580	395	1116.5	358	499	710	1014	415	618.5	461.824	213281
K05344	841	772	16.5	1997	82	1328	52	1571	282	902	209.5	1018	1264.67	462.44	213851
K01008	0	1517	61.3333	1547	47.1667	1568	177.167	1145	759	542	532.667	666	1164.17	462.55	213953
K08164	451	886	33	1740	10	2196	35	1664	104	1190	80	1332	1501.33	462.649	214044
K04367	85.1429	1142	9.48571	2202	9.42857	2222	4.97143	2134	53.7143	1391	20.7429	1655	1791	463.04	214406
K04075	0	1517	154.5	1168	73.5	1378	0	2389	0	1937	0	2066	1742.5	463.51	214841
K01089	0	1517	95	1360	112	1178	0	2389	0	1937	0	2066	1741.17	463.951	215250
K01055	7847.5	178	128.5	1243	507.5	462	2215.5	153	7231.5	34	6398	36	351	464.076	215366
K00276	0	1517	283	909	272	763	237	1022	0	1937	352	822	1161.67	465.845	217012
K05713	0	1517	230	987	45	1588	290	944	0	1937	0	2066	1506.5	467.206	218282
K08169	0	1517	390	766	188	920	675	571	1604	301	1634	254	721.5	467.382	218446
K00518	0	1517	652	505	307	707	694	560	38.5	1465	89.5	1297	1008.5	468.137	219153
K01710	1245.5	674	41.5	1664	18.25	1966	54.25	1558	161.25	1068	130.5	1151	1346.83	468.478	219471
K02473	1245.5	674	41.5	1664	18.25	1966	54.25	1558	161.25	1068	130.5	1151	1346.83	468.478	219471
K07405	0	1517	228	991	44	1599	298	935	0	1937	0	2066	1507.5	468.91	219877
K05345	6174	234	175.333	1116	97.1667	1241	339	882	2029	226	1452	289	664.667	469.494	220425
K01046	16.6	1325	643.1	512	1890.4	79	2398.8	135	459.4	727	310.2	862	606.667	470.222	221108
K05582	975	733	40.5	1674	14.6667	2067	145	1224	166	1057	95.6667	1277	1338.67	470.327	221207
K10553	0	1517	99	1342	116	1163	0	2389	0	1937	0	2066	1735.67	470.582	221447
K00865	0	1517	208	1033	150	1048	213	1061	0	1937	0	2066	1443.67	470.678	221537
K11148	167	1056	8	2234	8	2268	25	1744	53	1393	23	1621	1719.33	473.856	224540
K01636	0	1517	18	1966	5	2426	53.5	1565	167	1054	55	1433	1660.17	475.106	225726
K00841	9471	129	221.875	1005	73.5417	1377	384.042	822	2183.12	212	491.5	703	708	475.405	226010
K09689	182	1042	4	2408	89	1287	41	1618	74	1305	46	1466	1521	475.406	226011
K11435	76	1160	5	2356	18	1968	17	1851	108	1173	39	1494	1667	475.435	226038
K00713	90.5	1132	12.5	2097	4.5	2474	8.5	2022	24.5	1546	25.5	1595	1811	478.29	228762
K03280	90.5	1132	12.5	2097	4.5	2474	8.5	2022	24.5	1546	25.5	1595	1811	478.29	228762
K13830	0	1517	15.4444	2022	5.22222	2424	23.6667	1765	91.3333	1242	117.278	1179	1691.5	478.821	229269
K00206	174	1049	18.6	1963	6.2	2367	19.6	1822	70.8	1316	51.8	1448	1660.83	480.52	230900
K14519	174	1049	18.6	1963	6.2	2367	19.6	1822	70.8	1316	51.8	1448	1660.83	480.52	230900
K02100	0	1517	42	1655	15	2049	109	1321	477	720	247	950	1368.67	482.735	233033
K12993	428	895	21	1916	13	2094	28	1716	144	1090	104	1239	1491.67	484.64	234875
K09972	0	1517	8.5	2229	3.5	2551	50	1579	54	1386	53.5	1440	1783.67	485.05	235273
K13007	0	1517	525	621	90	1281	933	429	1104	408	930	446	783.667	488.367	238502
K03023	0	1517	100	1341	138	1091	0	2389	0	1937	0	2066	1723.5	488.832	238957
K03386	0	1517	1246.58	250	701.583	307	1120.5	351	1624	295	993	424	524	490.017	240117
K00449	0	1517	206	1040	257.5	795	970.5	418	1672.5	283	1415.5	299	725.333	490.403	240495
K07784	183	1041	12	2106	6	2369	14	1903	54	1386	30	1557	1727	490.42	240512
K01939	0	1517	1395	206	712	297	1407	277	1008	447	947	441	530.833	492.392	242450
K00448	0	1517	206	1040	220.5	854	970.5	418	1672.5	283	1415.5	299	735.167	492.666	242720
K16255	3237	400	146	1192	84	1316	1014	398	2243	205	1673	248	626.5	493.891	243928
K10232	0	1517	87	1394	248	808	238	1017	0	1937	0	2066	1456.5	494.702	244730
K11077	81	1149	16	2001	13	2094	24	1752	198	1018	187	1051	1510.83	494.725	244753
K01912	0	1517	644	510	585	389	1002	404	92	1240	924	447	751.167	495.546	245565
K11942	0	1517	595.65	553	658.4	332	83	1418	90	1247	80	1332	1066.5	496.537	246549
K05364	0	1517	1730	148	944	210	403	799	633	621	383	785	680	496.621	246632
K00174	0	1517	1328	226	931	217	1481	257	823	513	764	525	542.5	497.687	247692
K05548	2124	532	45	1631	26	1838	67	1488	300	879	187	1051	1236.5	497.84	247844
K06021	5	1429	225.635	997	174.722	949	353.913	856	2.44444	1876	1.44444	2006	1352.17	498.532	248534
K09472	0	1517	168	1137	101	1221	0	2389	0	1937	0	2066	1711.17	498.798	248799
K01409	0	1517	266.667	932	120	1145	302.333	930	0	1937	0	2066	1421.17	499.575	249575
K07174	0	1517	266.667	932	120	1145	302.333	930	0	1937	0	2066	1421.17	499.575	249575
K12368	13182	77	155	1167	59	1479	197	1099	526	699	658	583	850.667	499.949	249949
K11079	418	899	10	2176	8	2268	24	1752	38	1468	21	1640	1700.5	500.185	250186
K03080	0	1517	272.5	922	98.6667	1228	329.5	893	0	1937	0	2066	1427.17	501.259	251261
K00797	0	1517	962	354	614	375	1426	270	2049	225	1597	260	500.167	501.469	251471
K10916	5992	245	200	1058	45	1588	197	1099	1288	364	419	754	851.333	502.262	252267
K05603	0	1517	193	1073	200	894	252	1000	0	1937	0	2066	1414.5	503.452	253464
K12299	140	1080	12	2106	4	2493	15	1885	42	1441	28	1576	1763.5	504.098	254115
K01492	0	1517	178	1107	99	1224	0	2389	0	1937	0	2066	1706.67	505.231	255259
K14259	0	1517	205	1042	86	1305	0	2389	0	1937	0	2066	1709.33	507.307	257360
K05586	0	1517	22.25	1899	15.25	2047	14	1903	326.5	850	221	998	1535.67	507.539	257596
K13816	135.5	1086	10	2176	4	2493	28	1716	28	1527	39	1494	1748.67	508.101	258166
K06034	0	1517	162	1152	117.5	1159	0	2389	0	1937	0	2066	1703.33	508.184	258251
K00789	0	1517	1684	156	808	255	1763	206	860	500	739	537	528.5	509.035	259116
K00560	0	1517	639	516	208.333	881	241	1014	0	1937	266	924	1131.5	509.096	259179
K08187	4512	316	175	1117	57	1496	277	966	1652	287	1207	354	756	509.35	259437
K07151	0	1517	136	1211	136	1097	0	2389	0	1937	0	2066	1702.83	510.101	260203
K01006	0	1517	2112	119	973	196	1214	320	644	613	622	604	561.5	510.912	261032
K12251	0	1517	1264	246	506	463	1282	306	2269	202	1952	210	490.667	511.897	262038
K00046	0	1517	221	1006	80.5	1337	0	2389	0	1937	0	2066	1708.67	512.111	262258
K01062	0	1517	62	1543	165	989	75	1456	0	1937	864	474	1319.33	512.445	262599
K01686	0	1517	310	866	121	1141	298	935	0	1937	0	2066	1410.33	512.53	262687
K12614	231.5	1003	600.5	548	418.25	541	21.75	1791	65.75	1334	38	1501	1119.67	513.286	263462
K08252	244	994	7	2271	7	2322	19	1826	39	1462	38	1501	1729.33	513.482	263664
K03367	0	1517	359	801	45.5	1585	299	934	0	1937	0	2066	1473.33	514.496	264706
K00246	84	1144	1.4	2584	35.8	1700	67.8	1483	67.6	1326	69.5	1378	1602.5	514.627	264841
K11614	170.333	1054	9.25	2206	6.25	2365	24.0833	1751	65.6667	1338	57.3333	1423	1689.5	514.838	265058
K10821	314.833	948	7.11111	2269	6.72222	2360	10.7222	1972	18.4444	1619	15.6111	1700	1811.33	515.953	266208
K11725	0	1517	17	1984	218.5	859	286	953	449	731	499	693	1122.83	516.472	266743
K01909	2310.67	507	76.6667	1460	16	2018	96.3333	1361	293.667	888	126.667	1158	1232	516.886	267172
K05939	2310.67	507	76.6667	1460	16	2018	96.3333	1361	293.667	888	126.667	1158	1232	516.886	267172
K10237	416	900	8	2234	9	2224	13	1918	48	1413	25	1599	1714.67	517.404	267707
K03009	0	1517	119	1277	159	1015	0	2389	0	1937	0	2066	1700.17	518.939	269298
K11228	0	1517	10	2176	5	2426	29	1704	213	998	57	1427	1708	520.405	270821
K02036	0	1517	216	1016	168.5	976	348.5	867	0	1937	0	2066	1396.5	520.934	271372
K10558	370	918	6	2310	9	2224	16	1866	41	1448	34	1528	1715.67	524.856	275474
K08162	0	1517	104	1331	54	1511	364	841	0	1937	861	478	1269.17	525.167	275800
K02275	1323.67	661	38.3333	1693	30.5	1764	218.333	1048	737.167	555	386.333	782	1083.83	526.223	276910
K00818	0	1517	969.875	350	606.875	378	1027.88	393	132.125	1115	93.5	1286	839.833	526.54	277245
K00242	0	1517	273	919	172	962	306	926	0	1937	0	2066	1387.83	527.751	278521
K08225	0	1517	397	759	311	699	584	640	0	1937	270	913	1077.5	528.218	279014
K01653	0	1517	388	769	297	725	621	605	0	1937	259	934	1081.17	528.223	279019
K02533	4531	315	148	1187	60	1472	200	1092	1339	343	1475	283	782	528.401	279207
K01553	0	1517	502	645	479	488	2019	179	2827	147	2451	153	521.5	529.291	280149
K00856	0	1517	477	672	279	752	475	732	0	1937	44	1474	1180.67	531.978	283001
K11177	0	1517	1288.5	237	442.5	520	1830.5	199	3204.5	119	2040	202	465.667	533.17	284270
K08852	6	1416	85.5	1400	155.5	1027	541.5	682	3223.5	117	1055	397	839.833	533.72	284857
K06859	0	1517	17	1984	17	1995	261	994	0	1937	388	779	1534.33	536.534	287869
K01857	0	1517	298.5	886	86.5	1303	454.5	751	0	1937	0	2066	1410	536.623	287964
K00906	0	1517	312	860	23	1880	338	884	0	1937	0	2066	1524	536.957	288323
K00978	0	1517	99	1342	264	780	368	836	0	1937	0	2066	1413	538.602	290092
K01101	0	1517	12	2106	120.5	1144	286	953	449	731	499	693	1190.67	540.732	292391
K00992	0	1517	391.833	765	97.6667	1237	396.5	806	2761	154	1934.67	212	781.833	541.738	293480
K03340	0	1517	329	837	155	1028	410	790	6502	43	2000	207	737	541.927	293685
K08222	0	1517	332	833	165	989	317	910	0	1937	0	2066	1375.33	542.674	294495
K05827	0	1517	313	858	252	803	195	1104	0	1937	0	2066	1380.83	544.279	296240
K03331	0	1517	365	791	238	827	36	1653	0	1937	0	2066	1465.17	544.675	296671
K05581	0	1517	9	2208	3.5	2551	20.5	1810	207	1006	28	1576	1778	545.594	297672
K10764	0	1517	286	904	80	1341	604	618	0	1937	705	551	1144.67	546.39	298542
K11956	466	883	11	2137	8	2268	60	1522	94	1231	100	1257	1549.67	546.512	298675
K11537	0	1517	292	897	87	1297	0	2389	0	1937	0	2066	1683.83	548.45	300797
K10222	0	1517	90	1378	184	934	562	662	0	1937	0	2066	1415.67	548.894	301285
K08219	0	1517	358	802	329	665	269	983	0	1937	786	511	1069.17	549.071	301479
K02044	0	1517	119	1277	175	947	561	663	0	1937	0	2066	1401.17	549.384	301823
K02012	0	1517	297	889	878	226	1587	236	2390	189	2112	191	541.333	549.97	302467
K03077	0	1517	35	1713	15.6667	2040	58	1537	564	666	443	737	1368.33	549.97	302467
K01693	0	1517	334	830	114	1170	427	771	0	1937	0	2066	1381.83	550.831	303415
K03564	0	1517	2019.5	124	741.5	282	2282.5	147	3141	126	2106	192	398	551.383	304023
K01473	0	1517	1764	144	1098	169	2297	146	2469	182	2438	154	385.333	554.59	307570
K01477	0	1517	250	958	332	660	165	1169	0	1937	0	2066	1384.5	555.067	308100
K09808	0	1517	707	472	135	1100	471	734	3665	100	2508	149	678.667	555.248	308300
K01702	0	1517	296.333	892	96.3333	1248	0	2389	0	1937	0	2066	1674.83	557.082	310341
K11715	0	1517	84.5	1406	154.5	1030	541.5	682	3219.5	118	1053	398	858.5	557.556	310869
K03935	0	1517	254	950	119.5	1149	0	2389	0	1937	0	2066	1668	558.264	311658
K05579	0	1517	254	950	119.5	1149	0	2389	0	1937	0	2066	1668	558.264	311658
K00147	0	1517	205	1042	184	934	513	705	0	1937	0	2066	1366.83	559.885	313472
K10036	647	834	11	2137	8	2268	62	1511	118	1154	73	1355	1543.17	560.148	313766
K03272	0	1517	332	833	130	1115	460	746	0	1937	0	2066	1369	560.407	314056
K01786	0	1517	381.5	776	149.667	1050	371.5	833	0	1937	0	2066	1363.17	560.507	314168
K01048	0	1517	649	508	1811	86	1709	215	4823	66	3355	111	417.167	563.113	317097
K00066	0	1517	454	696	174.5	950	4.5	2140	0	1937	16	1692	1488.67	563.182	317173
K14028	0	1517	1285.5	238	1164	158	5167.5	43	2019	229	4157	82	377.833	563.447	317473
K00333	0	1517	254	950	128.5	1118	0	2389	0	1937	0	2066	1662.83	564.14	318254
K00163	0	1517	170	1132	139.5	1087	671	572	0	1937	0	2066	1385.17	565.627	319934
K00831	0	1517	393	762	195	902	691	562	0	1937	717	545	1037.5	566.028	320388
K14260	0	1517	333	832	301	717	191	1112	0	1937	0	2066	1363.5	567.394	321936
K11188	4953.5	291	195.333	1068	15.8333	2038	328	896	308.5	868	268	923	1014	568.813	323548
K01129	0	1517	282	910	198	895	430	769	0	1937	0	2066	1349	569.788	324659
K03943	0	1517	346.833	817	161.167	1004	447.917	758	0	1937	0	2066	1349.83	572.605	327877
K12309	193.333	1033	13.3333	2075	2.66667	2618	10	1977	65	1342	34.6667	1527	1762	572.712	327999
K01468	0	1517	2230	107	1497	110	2739	116	4719	69	2267	173	348.667	573.336	328715
K10559	179	1045	4	2408	35	1702	121	1285	296	886	197	1035	1393.5	573.356	328737
K13601	0	1517	217	1014	39	1652	319	908	1768	265	1211	347	950.5	574.976	330597
K00657	0	1517	510	635	670	326	1206	323	59	1364	2227	179	724	576.645	332520
K01039	0	1517	299	884	230	839	399	802	0	1937	0	2066	1340.83	576.748	332638
K01627	0	1517	460	690	87	1297	441	762	0	1937	0	2066	1378.17	576.976	332901
K00108	0	1517	2078	122	1384	127	3568	81	3462	106	3922	86	339.833	576.988	332915
K11178	0	1517	339	825	150.5	1046	516	703	0	1937	0	2066	1349	578.231	334352
K04457	0	1517	21.75	1909	1.25	2730	61.75	1514	125.75	1134	96.5	1273	1679.5	578.417	334566
K04461	0	1517	21.75	1909	1.25	2730	61.75	1514	125.75	1134	96.5	1273	1679.5	578.417	334566
K14497	0	1517	21.75	1909	1.25	2730	61.75	1514	125.75	1134	96.5	1273	1679.5	578.417	334566
K01443	0	1517	135	1216	143.5	1077	525	692	0	1937	1378	308	1124.5	579.408	335714
K02079	0	1517	130	1238	140.5	1084	525	692	0	1937	1378	308	1129.33	580.056	336465
K11816	0	1517	105	1327	290	733	518	700	0	1937	0	2066	1380	580.247	336686
K14167	564	859	9	2208	12	2134	45	1597	191	1025	138	1130	1492.17	580.632	337133
K01001	0	1517	445	702	34	1713	0	2389	0	1937	0	2066	1720.67	581.712	338389
K02083	0	1517	386	771	336	650	597	622	0	1937	782	512	1001.5	583.303	340243
K03867	0	1517	473	675	304	711	555	672	0	1937	848	487	999.833	583.979	341031
K00568	0	1517	1725	149	1266	140	4942	48	4031	87	7043	32	328.833	583.986	341040
K00157	0	1517	507	639	191	911	659	579	6	1793	1453	288	954.5	584.148	341229
K08809	0	1517	14.5	2045	162.417	998	5	2113	492.5	715	202.5	1027	1402.5	584.466	341601
K03652	0	1517	415	738	171	965	405	795	0	1937	0	2066	1336.33	585.626	342957
K06957	0	1517	560.5	583	589	387	1211.5	321	50	1407	2545	146	726.833	587.407	345047
K02294	0	1517	179	1101	213	871	0	2389	0	1937	0	2066	1646.83	587.778	345483
K01555	0	1517	326	841	219	857	440	763	0	1937	0	2066	1330.17	588.125	345891
K09473	0	1517	372	787	99	1224	0	2389	0	1937	0	2066	1653.33	590.832	349083
K14535	0	1517	204	1049	216	864	605	615	0	1937	0	2066	1341.33	591.893	350337
K10807	0	1517	21	1916	316	687	0	2389	0	1937	0	2066	1752	592.442	350987
K01000	0	1517	83	1421	562	414	157	1197	0	1937	0	2066	1425.33	592.555	351122
K10775	0	1517	167	1140	36	1692	881	458	0	1937	0	2066	1468.33	592.929	351565
K08848	17.1429	1314	2.11905	2524	182.012	939	2.07143	2244	18.381	1620	1.47619	2003	1774	594.707	353676
K11946	0	1517	80	1436	21	1909	96	1363	1626	293	514	678	1199.33	596.752	356113
K13889	0	1517	372	787	88	1292	379.5	829	4287.5	81	4276.5	76	763.667	598.394	358076
K05365	0	1517	227	995	196	899	0	2389	0	1937	0	2066	1633.83	601.78	362139
K01641	0	1517	257	945	185	928	0	2389	0	1937	0	2066	1630.33	605.842	367045
K10107	0	1517	330	836	148	1053	0	2389	0	1937	0	2066	1633	606.054	367301
K00320	0	1517	4852	28	4041	16	6473	27	7728	31	7388	29	274.667	608.639	370442
K00558	0	1517	92	1367	649	340	7	2050	0	1937	29	1565	1462.67	608.754	370582
K01232	2032	546	12	2106	11	2169	143	1233	73	1309	99	1262	1437.5	610.883	373178
K02196	0	1517	266	934	197	896	0	2389	0	1937	0	2066	1623.17	615.806	379217
K01595	0	1517	479	669	169	973	513	705	0	1937	0	2066	1311.17	616.114	379596
K13523	0	1517	12	2106	8	2268	190	1115	369	809	265	925	1456.67	616.833	380483
K01057	0	1517	598.25	551	279.833	750	174.75	1154	0	1937	0	2066	1329.17	619.569	383865
K09694	0	1517	227.5	993	239.5	822	0	2389	0	1937	0	2066	1620.67	621.499	386261
K10804	0	1517	10	2176	326	670	0	2389	0	1937	0	2066	1792.5	622.009	386895
K03382	0	1517	405.5	748	360	606	828	478	0	1937	950	439	954.167	622.671	387720
K11960	872	762	9	2208	3	2577	55	1552	22	1565	19	1664	1721.33	623.816	389146
K08082	0	1517	372	787	156	1024	0	2389	0	1937	0	2066	1620	624.577	390096
K01251	0	1517	1676	159	852	235	2216	152	122	1143	103	1240	741	625.214	390892
K01755	0	1517	56	1574	391	572	0	2389	0	1937	0	2066	1675.83	629.776	396618
K02108	0	1517	360	798	173	956	0	2389	0	1937	0	2066	1610.5	635.203	403483
K02126	0	1517	360	798	173	956	0	2389	0	1937	0	2066	1610.5	635.203	403483
K08860	15.5	1334	380.2	777	850	238	12.5	1936	38.5	1465	10.5	1758	1251.33	637.15	405961
K08685	0	1517	236	980	170	968	983	414	0	1937	0	2066	1313.67	638.14	407223
K00702	0	1517	835	418	121	1141	824	483	0	1937	902	462	993	641.919	412060
K00979	0	1517	509	636	114	1170	0	2389	0	1937	0	2066	1619.17	643.759	414425
K08678	0	1517	501	648	280	747	460	746	0	1937	0	2066	1276.83	644.084	414845
K06901	0	1517	11	2137	372	591	0	2389	0	1937	0	2066	1772.83	646.12	417471
K13510	0	1517	428.5	717	160.5	1007	0	2389	0	1937	0	2066	1605.5	646.729	418258
K13512	0	1517	428.5	717	160.5	1007	0	2389	0	1937	0	2066	1605.5	646.729	418258
K05715	91	1131	794	435	1038	185	3624	79	26	1537	53	1441	801.333	647.285	418978
K00282	0	1517	482	667	336.667	649	2	2247	10	1731	8	1807	1436.33	648.024	419935
K11065	0	1517	1062.5	320	416	544	112	1310	0	1937	689	557	1030.83	648.419	420448
K05989	0	1517	620	535	280	747	344	873	0	1937	0	2066	1279.17	649.673	422075
K14168	0	1517	406	746	175	947	0	2389	0	1937	0	2066	1600.33	650.517	423172
K06382	0	1517	826	424	46	1580	1057	378	2572	173	1821	227	716.5	651.394	424315
K06023	0	1517	495	655	182	940	696	559	0	1937	0	2066	1279	652.943	426335
K02563	75	1163	779	445	512	456	1040	390	8	1763	11	1743	993.333	653.694	427316
K00748	0	1517	559	586	106	1204	0	2389	0	1937	0	2066	1616.5	654.754	428703
K05826	0	1517	431	715	567	406	828	478	0	1937	1016	413	911	655.568	429769
K01432	0	1517	443	703	169	973	0	2389	0	1937	0	2066	1597.5	656.938	431567
K01921	0	1517	7	2271	685	315	28	1716	191	1025	85	1312	1359.33	661.492	437571
K02825	0	1517	380	779	220	855	0	2389	0	1937	0	2066	1590.5	661.613	437732
K05820	0	1517	432	713	333	657	580	643	0	1937	0	2066	1255.5	665.943	443480
K07513	5019.5	288	24	1862	10.5	2189	38.5	1635	163	1064	81.5	1328	1394.33	670.167	449124
K02999	0	1517	425.875	724	210.5	876	0	2389	0	1937	0	2066	1584.83	670.866	450061
K03006	0	1517	425.875	724	210.5	876	0	2389	0	1937	0	2066	1584.83	670.866	450061
K03042	0	1517	425.875	724	210.5	876	0	2389	0	1937	0	2066	1584.83	670.866	450061
K00794	0	1517	439	708	204	890	0	2389	0	1937	0	2066	1584.5	672.08	451692
K00023	0	1517	1147	288	514	453	959	422	0	1937	210	1016	938.833	672.801	452661
K12256	0	1517	578	568	446	519	249	1006	0	1937	0	2066	1268.83	673.202	453201
K05830	0	1517	550.333	598	156.667	1023	0	2389	0	1937	0	2066	1588.33	677.68	459250
K03813	0	1517	447	700	225	845	0	2389	0	1937	0	2066	1575.67	683.609	467321
K00940	0	1517	647	509	280	747	556	670	0	1937	0	2066	1241	685.145	469424
K00167	0	1517	625	528	323.5	675	506.5	708	0	1937	0	2066	1238.5	686.148	470799
K00876	0	1517	1668	160	785	268	25	1744	61	1355	47	1464	1084.67	687.104	472112
K03725	0	1517	873	392	527	444	1078	371	0	1937	857	480	856.833	688.058	473424
K01486	0	1517	130	1238	543	426	728	533	0	1937	0	2066	1286.17	692.022	478895
K03218	0	1517	633	518	228	841	700	554	0	1937	0	2066	1238.83	692.226	479177
K00902	0	1517	496	653	217	861	0	2389	0	1937	0	2066	1570.5	692.509	479569
K08165	0	1517	1069	313	1166	157	181	1134	0	1937	564	643	950.167	701.196	491676
K01196	0	1517	846	409	817	250	1214.5	319	0	1937	370	797	871.5	701.845	492587
K00790	0	1517	1136	295	603	379	1318	299	0	1937	190	1046	912.167	703.584	495031
K08152	0	1517	998	342	325	673	312	919	0	1937	0	2066	1242.33	703.664	495143
K05933	891	753	6	2310	7	2322	129	1260	301	874	168	1089	1434.67	704.639	496516
K00006	0	1517	538	613	225	845	0	2389	0	1937	0	2066	1561.17	706.439	499056
K10984	0	1517	972.5	349	172	962	1150	339	2.5	1869	2811	130	861	710.717	505118
K12818	0	1517	1357.83	219	267.233	773	56	1545	0	1937	0	2066	1342.83	712.028	506984
K14157	1183	687	13	2079	8	2268	4	2145	267	927	206	1022	1521.33	715.002	511228
K00259	0	1517	836	416	468.8	493	288	946	0	1937	0	2066	1229.17	716.593	513506
K00035	0	1517	722	464	265	777	776	510	0	1937	0	2066	1211.83	719.653	517900
K00364	0	1517	603	546	288.5	736	963	420	0	1937	0	2066	1203.67	727.316	528989
K01596	0	1517	781	444	311	699	757	520	0	1937	0	2066	1197.17	731.916	535701
K00283	0	1517	478	671	333.667	656	0	2389	0	1937	0	2066	1539.33	733.789	538446
K00451	0	1517	550	599	402	553	858	469	0	1937	0	2066	1190.17	735.827	541441
K00281	0	1517	484	666	335.667	651	0	2389	0	1937	0	2066	1537.67	736.177	541956
K08223	0	1517	674	489	272	763	1022	396	0	1937	0	2066	1194.67	739.777	547270
K13511	0	1517	35	1713	15	2049	709	545	1234	376	988	426	1104.33	739.814	547325
K08803	0	1517	195	1070	320.167	681	2473	129	0	1937	1	2015	1224.83	739.93	547497
K00033	0	1517	624	530	540	433	585	632	0	1937	0	2066	1185.83	741.92	550445
K03928	0	1517	829	423	1607.5	102	800.5	491	0	1937	1463	285	792.5	747.872	559312
K13411	0	1517	492	657	585	389	747	521	0	1937	0	2066	1181.17	749.012	561019
K13746	913	748	10	2176	1	2742	201	1089	74	1305	101	1251	1551.83	750.716	563574
K02372	0	1517	658	501	279	752	0	2389	0	1937	0	2066	1527	755.654	571013
K00078	0	1517	1186	266	440	523	1106	360	0	1937	4029	84	781.167	758.007	574574
K07091	0	1517	1167	274	208	882	929	432	0	1937	0	2066	1184.67	766.893	588125
K01620	0	1517	663	497	314	694	0	2389	0	1937	0	2066	1516.67	768.884	591183
K01069	0	1517	1150.67	282	548.5	423	38	1638	0	1937	0	2066	1310.5	769.24	591730
K13995	1459	633	6.5	2303	4	2493	11	1956	364.5	816	18	1670	1645.17	769.519	592160
K01848	0	1517	615.15	540	341.9	640	0	2389	0	1937	0	2066	1514.83	769.651	592363
K03955	0	1517	778	446	288	737	0	2389	0	1937	0	2066	1515.33	773.771	598722
K14447	0	1517	620.4	534	349.9	621	0	2389	0	1937	0	2066	1510.67	775.506	601410
K00942	0	1517	757	455	686	314	569	655	0	1937	0	2066	1157.33	777.141	603947
K12405	0	1517	563	580	398	561	0	2389	0	1937	0	2066	1508.33	778.414	605928
K01488	0	1517	819	428	577	400	758	519	0	1937	0	2066	1144.5	784.204	614976
K13015	0	1517	1035	326	535	439	728	533	0	1937	0	2066	1136.33	794.629	631436
K01623	0	1517	1147	288	639	347	500	714	0	1937	0	2066	1144.83	796.355	634181
K07550	0	1517	553	592	566	407	1448	266	0	1937	0	2066	1130.83	804.46	647156
K13534	0	1517	809	431	360	606	0	2389	0	1937	0	2066	1491	805.412	648689
K02343	0	1517	426	722	651.167	338	0	2389	0	1937	0	2066	1494.83	807.131	651461
K05358	0	1517	1524	181	625	364	3390	88	0	1937	2523	148	705.833	807.336	651792
K09510	0	1517	1300	235	261	786	1258	312	0	1937	0	2066	1142.17	808.048	652942
K05968	0	1517	1450	192	560	416	2749	115	0	1937	4378	71	708	809.18	654772
K02502	0	1517	565	575	528	443	0	2389	0	1937	0	2066	1487.83	809.187	654784
K12736	8304	165	26	1832	63	1451	76	1451	7164	37	2283	171	851.167	809.685	655591
K01637	0	1517	618	537	501	468	0	2389	0	1937	0	2066	1485.67	811.553	658619
K00468	0	1517	790	437	396	568	0	2389	0	1937	0	2066	1485.67	812.317	659859
K16257	0	1517	243	966	794	263	2001	181	0	1937	0	2066	1155	818.847	670510
K06928	0	1517	851	403	429	530	1571	242	0	1937	0	2066	1115.83	818.9	670597
K05711	0	1517	1534	179	721	292	2738	117	0	1937	4589	62	684	822.309	676192
K00457	0	1517	1068	314	1541	106	88	1393	0	1937	0	2066	1222.17	825.802	681949
K01180	0	1517	1150.67	282	561	415	5	2113	0	1937	0	2066	1388.33	833.464	694663
K00927	0	1517	1194	262	541	431	1069	376	0	1937	0	2066	1098.17	834.455	696315
K13513	1706	587	2	2527	2	2650	98	1355	141	1095	132	1146	1560	836.608	699913
K08298	0	1517	1280	240	312	696	0	2389	0	1937	0	2066	1474.17	840.47	706389
K13254	0	1517	1062.5	320	456.333	510	1668.67	219	0	1937	0	2066	1094.83	841.441	708023
K07767	0	1517	1118	304	455.333	512	1825.67	201	0	1937	0	2066	1089.5	847.881	718903
K13016	0	1517	1409	205	451	517	1366	287	0	1937	0	2066	1088.17	849.548	721731
K02204	0	1517	1170	272	639	347	1318	299	0	1937	0	2066	1073	859.934	739487
K01425	0	1517	1306	232	715	295	1046	386	0	1937	0	2066	1072.17	861.883	742842
K08177	0	1517	1003	340	709	302	1453	264	0	1937	0	2066	1071	862.075	743174
K02588	0	1517	932	366	714	296	1613	233	0	1937	0	2066	1069.17	864.728	747754
K03392	0	1517	4069	41	1577	103	3953	69	0	1937	4393	70	622.833	865.758	749536
K01745	0	1517	847	408	633	352	0	2389	0	1937	0	2066	1444.83	871.096	758809
K12420	0	1517	0	2680	941	212	0	2389	0	1937	0	2066	1800.17	873.233	762536
K01712	0	1517	1067	317	554	418	0	2389	0	1937	0	2066	1440.67	877.613	770205
K11216	0	1517	1030	327	590	386	0	2389	0	1937	0	2066	1437	882.615	779009
K04561	0	1517	1610	165	702	305	1584	237	0	1937	0	2066	1037.83	898.381	807089
K08166	0	1517	1011	335	1114	165	2026	177	0	1937	0	2066	1032.83	904.646	818385
K08256	0	1517	1148	286	1020	186	2105	166	0	1937	0	2066	1026.33	910.538	829080
K13278	1045	717	8	2234	15	2049	15	1885	2342	193	1092	388	1244.33	911.49	830814
K06949	0	1517	0	2680	2183	59	0	2389	0	1937	0	2066	1774.67	929.319	863633
K03041	0	1517	1581.88	169	1501.5	109	2270	149	0	1937	0	2066	991.167	947.606	897958
K02040	0	1517	2469	93	699	310	0	2389	0	1937	0	2066	1385.33	961.124	923759
[truncated: 2 more rows]

## Sheet: Table S8
Supplemental Table 8A. CAZy glycoside hydrolase families with an abundance greater than 1%. Abundance is relative to all GH family sequences. Activity is the first entry in the known activities section of the CAZy database.
CAZy Family	Abundance (%)	Activity
GH13	35.6	α-amylase
GH15	8.2	glucoamylase
GH3	5.1	β-glucosidase
GH94	4.9	Cellobiose phosphorylase
GH2	3.1	β-galactosidase
GH43	3	β-xylosidase
GH51	2.8	endoglucanase
GH23	2.6	Lysozyme type G
GH1	2.3	β-glucosidase
GH31	2.2	α-glucosidase
GH77	2	Amylomaltase or 4-a-glucanotransferase
GH65	1.9	α,α-trehalase
GH57	1.4	α-amylase
GH29	1.3	a-L-fucosidase
GH5	1.2	Endo-β-1,4-glucanase / cellulase
GH18	1.1	Chitinase
GH78	1.1	a-L-rhamnosidase
GH4	1	Maltose-6-phosphate glucosidase
Supplemental Table 8B: Abundance (%) of GH families targeting plant structural polysaccharides relative to other plant structural polysaccharide-targeting GH families.
	GH Family
	Cellulases						Endohemicellulases								Debranching Enzymes						Oligosaccharide-degrading Enzymes
Sample	GH5	GH6	GH9	GH44	GH48	Total	GH8	GH10	GH11	GH12	GH26	GH28	GH53	Total	GH51	GH54	GH62	GH67	GH78	Total	GH1	GH2	GH29	GH35	GH38	GH39	GH42	GH43	Total
Kansas Native	5	0.8	2.6	0.6	0.4	10.5	0.7	3.7	0.6	0.2	0.7	4.6	1.3	11.8	12.7	1.5	0.6	3.2	4.8	22.8	9.1	14.9	6.2	1	4.5	3.6	2.1	13.6	54.9
Kansas Cultivated	6.1	1.3	3.2	0.6	0.6	11.8	0.7	5	0.6	0.3	1.1	3.5	1.6	12.8	11.4	0.6	1.1	2.8	5.1	21	10.8	13.4	4.4	1.2	3.1	3.4	2.3	15.6	54.4
Iowa Native	5	1	3.6	0.7	0.6	10.8	0.6	4.1	0.7	0.2	0.7	4	1.3	11.5	13.7	1.7	0.7	3.7	4.7	24.4	10.1	12.8	5.4	1.1	3.1	3.7	2.3	14.8	53.2
Iowa Cultivated	5.6	1.3	3	0.5	0.5	10.8	0.5	4.3	0.7	0.2	0.9	3	1.7	11.1	12.5	0.3	0.9	2.8	6.2	22.7	12	13.3	4.7	0.9	5	3.4	2.7	13.5	55.5
Wisconsin Native	6.2	1.2	3.5	0.3	0.8	12.1	0.6	4.1	0.8	0.2	0.8	4.8	0.7	11.9	11	1	0.9	3.6	4	20.5	12.3	14.8	5.2	1.1	3.7	3.3	2.1	12.9	55.5
Wisconsin Cultivated	4.7	0.5	3.2	0.8	0.4	9.8	0.5	2.9	0.4	0.2	3.2	4.8	1.5	13.5	14.3	2	0.5	2.9	4.2	23.9	7	15	8.9	1.3	4.1	3.5	2.1	11	52.9
